# Supplementary material for: Meta-analyzing intelligence and religiosity associations: Evidence from the multiverse
Source: PLoS One. 2022 Feb 11;17(2):e0262699. doi: 10.1371/journal.pone.0262699 (PMC8836311; doi:10.1371/journal.pone.0262699)
Supplement: S3 Appendix — (TXT) [file pone.0262699.s003.txt]

library("robumeta")
library("dplyr")
library("psych")
library (metafor)
library (foreign)

data.ges<-data

#################################################################overall-rma
#fishers`z
eszcor<-escalc(measure="ZCOR", ri=correlation, ni=N, data=data.ges)
eszcor

#random effects model
REmodel<-rma(yi, vi, data=eszcor, method="REML")
REmodel

#convert fisher`s z to r
predict(REmodel, digits=3, transf=transf.ztor)

#confidence interval for the amount of heterogeneity
confint(REmodel, digits = 3) 

#which studies contribute to heterogeneity?
b_res<-rma(yi, vi, data=eszcor, slab=Study)
b_res
baujat(b_res)

#potentual outliers/ influencal cases
inf <- influence(REmodel)
print(inf)
plot(inf)
help(inf)

##########################################meta-analysis without the influencial cases (37,55)########
dataA=data.ges[-c(37),]

dataB=data.ges[-c(55),]

dataC=data.ges[-c(37,55)]

#vary data-set (A,B,C)
#fishers`z
eszcor<-escalc(measure="ZCOR", ri=correlation, ni=N, data=dataC)
eszcor

#random effects model
REmodel<-rma(yi, vi, data=eszcor, method="REML")
REmodel

#convert fisher`s z to r
predict(REmodel, digits=3, transf=transf.ztor)

#confidence interval for the amount of heterogeneity
confint(REmodel, digits = 3) 


####subgroup analysis#########################################################################
##########religiosity measure
##Beliefs
data.ges_sample1=data.ges[data.ges$religiosityMeasure=="Beliefs",]
#fishers`z
eszcor<-escalc(measure="ZCOR", ri=correlation, ni=N, data=data.ges_sample1)
eszcor
#random effects model
REmodel1<-rma(yi, vi, data=eszcor, method="REML")
REmodel1

predict(REmodel1, transf=transf.ztor)

##Behavior
data.ges_sample2=data.ges[data.ges$religiosityMeasure=="Behavior",]
#fishers`z
eszcor<-escalc(measure="ZCOR", ri=correlation, ni=N, data=data.ges_sample2)
eszcor
#random effects model
REmodel2<-rma(yi, vi, data=eszcor, method="REML")
REmodel2

predict(REmodel2, transf=transf.ztor)

##Mixed
data.ges_sample3=data.ges[data.ges$religiosityMeasure=="mixed",]
#fishers`z
eszcor<-escalc(measure="ZCOR", ri=correlation, ni=N, data=data.ges_sample3)
eszcor
#random effects model
REmodel3<-rma(yi, vi, data=eszcor, method="REML")
REmodel3

predict(REmodel3, transf=transf.ztor)


##compare omnibus
comparison<-data.frame(ES=c(coef(REmodel1),coef(REmodel2),coef(REmodel3)),SE=c(REmodel1$se,REmodel2$se,REmodel3$se),factor=c(1,2,3),tau2=round(c(REmodel1$tau2,REmodel2$tau2,REmodel3$tau2),3))
comparison
rma(ES, sei=SE,mods=~factor,method="FE",data=comparison,digits=3)

##compare paarweise
##compare  beliefs-behavior (1-2)
comparison<-data.frame(ES=c(coef(REmodel1),coef(REmodel2)),SE=c(REmodel1$se,REmodel2$se),factor=c(1,2),tau2=round(c(REmodel1$tau2,REmodel2$tau2),3))
comparison
rma(ES, sei=SE,mods=~factor,method="FE",data=comparison,digits=3)

##compare beliefs-mixed (1-3)
comparison<-data.frame(ES=c(coef(REmodel1),coef(REmodel3)),SE=c(REmodel1$se,REmodel3$se),factor=c(1,2),tau2=round(c(REmodel1$tau2,REmodel3$tau2),3))
comparison
rma(ES, sei=SE,mods=~factor,method="FE",data=comparison,digits=3)

##compare behavior-mixed (2-3)
comparison<-data.frame(ES=c(coef(REmodel2),coef(REmodel3)),SE=c(REmodel2$se,REmodel3$se),factor=c(1,2),tau2=round(c(REmodel2$tau2,REmodel3$tau2),3))
comparison
rma(ES, sei=SE,mods=~factor,method="FE",data=comparison,digits=3)


##########sample type
##Pre-College
data.ges_sample4=data.ges[data.ges$sample=="Pre-College",]
#fishers`z
eszcor<-escalc(measure="ZCOR", ri=correlation, ni=N, data=data.ges_sample4)
eszcor
#random effects model
REmodel4<-rma(yi, vi, data=eszcor, method="REML")
REmodel4

predict(REmodel4, transf=transf.ztor)

##College
data.ges_sample5=data.ges[data.ges$sample=="College",]
#fishers`z
eszcor<-escalc(measure="ZCOR", ri=correlation, ni=N, data=data.ges_sample5)
eszcor
#random effects model
REmodel5<-rma(yi, vi, data=eszcor, method="REML")
REmodel5

predict(REmodel5, transf=transf.ztor)

##Non-College
data.ges_sample6=data.ges[data.ges$sample=="Non-College",]
#fishers`z
eszcor<-escalc(measure="ZCOR", ri=correlation, ni=N, data=data.ges_sample6)
eszcor
#random effects model
REmodel6<-rma(yi, vi, data=eszcor, method="REML")
REmodel6

predict(REmodel6, transf=transf.ztor)


##compare omnibus
comparison<-data.frame(ES=c(coef(REmodel4),coef(REmodel5),coef(REmodel6)),SE=c(REmodel4$se,REmodel5$se,REmodel6$se),factor=c(1,2,3),tau2=round(c(REmodel4$tau2,REmodel5$tau2,REmodel6$tau2),3))
comparison
rma(ES, sei=SE,mods=~factor,method="FE",data=comparison,digits=3)

##compare paarweise
#pre-college vs. college (4-5)
comparison<-data.frame(ES=c(coef(REmodel4),coef(REmodel5)),SE=c(REmodel4$se,REmodel5$se),factor=c(1,2),tau2=round(c(REmodel4$tau2,REmodel5$tau2),3))
comparison
rma(ES, sei=SE,mods=~factor,method="FE",data=comparison,digits=3)

#pre-college vs. non-college (4-6)
comparison<-data.frame(ES=c(coef(REmodel4),coef(REmodel6)),SE=c(REmodel4$se,REmodel6$se),factor=c(1,2),tau2=round(c(REmodel4$tau2,REmodel6$tau2),3))
comparison
rma(ES, sei=SE,mods=~factor,method="FE",data=comparison,digits=3)

#college - non-college (5-6)
comparison<-data.frame(ES=c(coef(REmodel5),coef(REmodel6)),SE=c(REmodel5$se,REmodel6$se),factor=c(1,2),tau2=round(c(REmodel5$tau2,REmodel6$tau2),3))
comparison
rma(ES, sei=SE,mods=~factor,method="FE",data=comparison,digits=3)


##########status of publication

##published
data.ges_sample7=data.ges[data.ges$publicationstatus=="published",]
#fishers`z
eszcor<-escalc(measure="ZCOR", ri=correlation, ni=N, data=data.ges_sample7)
eszcor
#random effects model
REmodel7<-rma(yi, vi, data=eszcor, method="REML")
REmodel7

predict(REmodel7, transf=transf.ztor)

##unpublished
data.ges_sample8=data.ges[data.ges$publicationstatus=="unpublished",]
#fishers`z
eszcor<-escalc(measure="ZCOR", ri=correlation, ni=N, data=data.ges_sample8)
eszcor
#random effects model
REmodel8<-rma(yi, vi, data=eszcor, method="REML")
REmodel8

predict(REmodel8, transf=transf.ztor)


##compare (omnibus=paarweise)
comparison<-data.frame(ES=c(coef(REmodel7),coef(REmodel8)),SE=c(REmodel7$se,REmodel8$se),factor=c(1,2),tau2=round(c(REmodel7$tau2,REmodel8$tau2),3))
comparison
rma(ES, sei=SE,mods=~factor,method="FE",data=comparison,digits=3)


######## GPA

#without GPA
data.ges_sample9=data.ges[data.ges$intelligenceMeasure=="ohneGPA",]
#fishers`z
eszcor<-escalc(measure="ZCOR", ri=correlation, ni=N, data=data.ges_sample9)
eszcor
#random effects model
REmodel9<-rma(yi, vi, data=eszcor, method="REML")
REmodel9

predict(REmodel9, transf=transf.ztor)


#only GPA
data.ges_sample10=data.ges[data.ges$intelligenceMeasure=="GPA",]
#fishers`z
eszcor<-escalc(measure="ZCOR", ri=correlation, ni=N, data=data.ges_sample10)
eszcor
#random effects model
REmodel10<-rma(yi, vi, data=eszcor, method="REML")
REmodel10

predict(REmodel10, transf=transf.ztor)


#mixed
data.ges_sample11=data.ges[data.ges$intelligenceMeasure=="beides",]
#fishers`z
eszcor<-escalc(measure="ZCOR", ri=correlation, ni=N, data=data.ges_sample11)
eszcor
#random effects model
REmodel11<-rma(yi, vi, data=eszcor, method="REML")
REmodel11

predict(REmodel11, transf=transf.ztor)


##compare omnibus
comparison<-data.frame(ES=c(coef(REmodel9),coef(REmodel10),coef(REmodel11)),SE=c(REmodel9$se,REmodel10$se,REmodel11$se),factor=c(1,2,3),tau2=round(c(REmodel9$tau2,REmodel10$tau2,REmodel11$tau2),3))
comparison
rma(ES, sei=SE,mods=~factor,method="FE",data=comparison,digits=3)

##compare paarweise
#ohne GPA vs. mit GPA (9-10)
comparison<-data.frame(ES=c(coef(REmodel9),coef(REmodel10)),SE=c(REmodel9$se,REmodel10$se),factor=c(1,2),tau2=round(c(REmodel9$tau2,REmodel10$tau2),3))
comparison
rma(ES, sei=SE,mods=~factor,method="FE",data=comparison,digits=3)

#ohne GPA vs. mixed (9-11)
comparison<-data.frame(ES=c(coef(REmodel9),coef(REmodel11)),SE=c(REmodel9$se,REmodel11$se),factor=c(1,2),tau2=round(c(REmodel9$tau2,REmodel11$tau2),3))
comparison
rma(ES, sei=SE,mods=~factor,method="FE",data=comparison,digits=3)

#mit GPA - mixed (10-11)
comparison<-data.frame(ES=c(coef(REmodel10),coef(REmodel11)),SE=c(REmodel10$se,REmodel11$se),factor=c(1,2),tau2=round(c(REmodel10$tau2,REmodel11$tau2),3))
comparison
rma(ES, sei=SE,mods=~factor,method="FE",data=comparison,digits=3)


#####################psychometric/ IQ only
data.ges90=data.ges[data.ges$intelligenceMeasure=="ohneGPA",]

##########religiositymeasure
##Beliefs
data.ges_sample1=data.ges90[data.ges90$religiosityMeasure=="Beliefs",]
#fishers`z
eszcor<-escalc(measure="ZCOR", ri=correlation, ni=N, data=data.ges_sample1)
eszcor
#random effects model
REmodel1<-rma(yi, vi, data=eszcor, method="REML")
REmodel1

predict(REmodel1, transf=transf.ztor)

##Behavior
data.ges_sample2=data.ges90[data.ges90$religiosityMeasure=="Behavior",]
#fishers`z
eszcor<-escalc(measure="ZCOR", ri=correlation, ni=N, data=data.ges_sample2)
eszcor
#random effects model
REmodel2<-rma(yi, vi, data=eszcor, method="REML")
REmodel2

predict(REmodel2, transf=transf.ztor)

##Mixed
data.ges_sample3=data.ges90[data.ges90$religiosityMeasure=="mixed",]
#fishers`z
eszcor<-escalc(measure="ZCOR", ri=correlation, ni=N, data=data.ges_sample3)
eszcor
#random effects model
REmodel3<-rma(yi, vi, data=eszcor, method="REML")
REmodel3

predict(REmodel3, transf=transf.ztor)


##compare omnibus
comparison<-data.frame(ES=c(coef(REmodel1),coef(REmodel2),coef(REmodel3)),SE=c(REmodel1$se,REmodel2$se,REmodel3$se),factor=c(1,2,3),tau2=round(c(REmodel1$tau2,REmodel2$tau2,REmodel3$tau2),3))
comparison
rma(ES, sei=SE,mods=~factor,method="FE",data=comparison,digits=3)

##compare paarweise
##compare  beliefs-behavior (1-2)
comparison<-data.frame(ES=c(coef(REmodel1),coef(REmodel2)),SE=c(REmodel1$se,REmodel2$se),factor=c(1,2),tau2=round(c(REmodel1$tau2,REmodel2$tau2),3))
comparison
rma(ES, sei=SE,mods=~factor,method="FE",data=comparison,digits=3)

##compare beliefs-mixed (1-3)
comparison<-data.frame(ES=c(coef(REmodel1),coef(REmodel3)),SE=c(REmodel1$se,REmodel3$se),factor=c(1,2),tau2=round(c(REmodel1$tau2,REmodel3$tau2),3))
comparison
rma(ES, sei=SE,mods=~factor,method="FE",data=comparison,digits=3)

##compare behavior-mixed (2-3)
comparison<-data.frame(ES=c(coef(REmodel2),coef(REmodel3)),SE=c(REmodel2$se,REmodel3$se),factor=c(1,2),tau2=round(c(REmodel2$tau2,REmodel3$tau2),3))
comparison
rma(ES, sei=SE,mods=~factor,method="FE",data=comparison,digits=3)


##########sample type
##Pre-College
data.ges_sample4=data.ges90[data.ges90$sample=="Pre-College",]
#fishers`z
eszcor<-escalc(measure="ZCOR", ri=correlation, ni=N, data=data.ges_sample4)
eszcor
#random effects model
REmodel4<-rma(yi, vi, data=eszcor, method="REML")
REmodel4

predict(REmodel4, transf=transf.ztor)

##College
data.ges_sample5=data.ges90[data.ges90$sample=="College",]
#fishers`z
eszcor<-escalc(measure="ZCOR", ri=correlation, ni=N, data=data.ges_sample5)
eszcor
#random effects model
REmodel5<-rma(yi, vi, data=eszcor, method="REML")
REmodel5

predict(REmodel5, transf=transf.ztor)

##Non-College
data.ges_sample6=data.ges90[data.ges90$sample=="Non-College",]
#fishers`z
eszcor<-escalc(measure="ZCOR", ri=correlation, ni=N, data=data.ges_sample6)
eszcor
#random effects model
REmodel6<-rma(yi, vi, data=eszcor, method="REML")
REmodel6

predict(REmodel6, transf=transf.ztor)


##compare omnibus
comparison<-data.frame(ES=c(coef(REmodel4),coef(REmodel5),coef(REmodel6)),SE=c(REmodel4$se,REmodel5$se,REmodel6$se),factor=c(1,2,3),tau2=round(c(REmodel4$tau2,REmodel5$tau2,REmodel6$tau2),3))
comparison
rma(ES, sei=SE,mods=~factor,method="FE",data=comparison,digits=3)

##compare paarweise
#pre-college vs. college (4-5)
comparison<-data.frame(ES=c(coef(REmodel4),coef(REmodel5)),SE=c(REmodel4$se,REmodel5$se),factor=c(1,2),tau2=round(c(REmodel4$tau2,REmodel5$tau2),3))
comparison
rma(ES, sei=SE,mods=~factor,method="FE",data=comparison,digits=3)

#pre-college vs. non-college (4-6)
comparison<-data.frame(ES=c(coef(REmodel4),coef(REmodel6)),SE=c(REmodel4$se,REmodel6$se),factor=c(1,2),tau2=round(c(REmodel4$tau2,REmodel6$tau2),3))
comparison
rma(ES, sei=SE,mods=~factor,method="FE",data=comparison,digits=3)

#college - non-college (5-6)
comparison<-data.frame(ES=c(coef(REmodel5),coef(REmodel6)),SE=c(REmodel5$se,REmodel6$se),factor=c(1,2),tau2=round(c(REmodel5$tau2,REmodel6$tau2),3))
comparison
rma(ES, sei=SE,mods=~factor,method="FE",data=comparison,digits=3)


##########status of publication
##published
data.ges_sample7=data.ges90[data.ges90$publicationstatus=="published",]
#fishers`z
eszcor<-escalc(measure="ZCOR", ri=correlation, ni=N, data=data.ges_sample7)
eszcor
#random effects model
REmodel7<-rma(yi, vi, data=eszcor, method="REML")
REmodel7

predict(REmodel7, transf=transf.ztor)

##unpublished
data.ges_sample8=data.ges90[data.ges90$publicationstatus=="unpublished",]
#fishers`z
eszcor<-escalc(measure="ZCOR", ri=correlation, ni=N, data=data.ges_sample8)
eszcor
#random effects model
REmodel8<-rma(yi, vi, data=eszcor, method="REML")
REmodel8

predict(REmodel8, transf=transf.ztor)


##compare (omnibus=paarweise)
comparison<-data.frame(ES=c(coef(REmodel7),coef(REmodel8)),SE=c(REmodel7$se,REmodel8$se),factor=c(1,2),tau2=round(c(REmodel7$tau2,REmodel8$tau2),3))
comparison
rma(ES, sei=SE,mods=~factor,method="FE",data=comparison,digits=3)


###############################within-study comparison beliefs-intelligence vs. behavior-intelligence
##beliefs-intelligence
eszcor<-escalc(measure="ZCOR", ri=correlationBEL, ni=N, data=data.ges)
eszcor
#random effects model
REmodelBEL<-rma(yi, vi, data=eszcor, method="REML")
REmodelBEL
#convert fisher`s z to r
predict(REmodelBEL, digits=3, transf=transf.ztor)

##behaviors-intelligence
eszcor<-escalc(measure="ZCOR", ri=correlationBEH, ni=N, data=data.ges)
eszcor
#random effects model
REmodelBEH<-rma(yi, vi, data=eszcor, method="REML")
REmodelBEH
#convert fisher`s z to r
predict(REmodelBEH, digits=3, transf=transf.ztor)


##compare (omnibus=paarweise)
comparison<-data.frame(ES=c(coef(REmodelBEL),coef(REmodelBEH)),SE=c(REmodelBEL$se,REmodelBEH$se),factor=c(1,2),tau2=round(c(REmodelBEL$tau2,REmodelBEH$tau2),3))
comparison
rma(ES, sei=SE,mods=~factor,method="FE",data=comparison,digits=3)


############################################################################decline effect
data.ges_sample7=data.ges[data.ges$publicationstatus=="published",]

summary(rma(ri=correlation,ni=N,mods=~yearofpublication,data=data.ges,measure="ZCOR"))
reg.d<-rma(ri=correlation,ni=N,mods=~yearofpublication,data=data.ges_sample7,measure="ZCOR") 
reg.d
x=data.ges_sample7$yearofpublication
y=data.ges_sample7$correlation
#(weighted) published only###############################FIG. 10###################################
####################################################################################################
plot(x,y,type= "p", xlim=c(1920,2020),cex =sqrt(data.ges_sample7$N/100) , xlab="Year of Publication", ylab="Reported Effect Size Estimate")
m=lm(y~x, weights = data.ges_sample7$N)
abline(a=m$coefficients[1],b=m$coefficients[2])
summary(m)


###genuinely decreasing decline effect##### 
x=data.ges$yearofpublication
y=data.ges$correlation
plot(x,y, type= "p", xlim=c(1920,2020),cex =sqrt(data.ges_sample7$N/100), xlab="year of publication", ylab="reported effect size estimate")
m=lm(y~x, weights = data.ges$N)#, #weights = data.ges$N)
abline(a=m$coefficients[1],b=m$coefficients[2])
summary(m)

wi<-1/sqrt(data.ges$variance_r)
size<-0.5+10*(wi-min(wi))/(max(wi)-min(wi))

plot(data.ges$correlation~data.ges$yearofpublication,cex=size,xlab="Publication Year", ylab="Effect Size Estimate")
abline(rma(ri=correlation,ni=N,mods=~yearofpublication,data=data.ges,measure="ZCOR"))


##########################################################################dissemination bias
####################FUNNEL-Plot Fig.8#####################################################################
####################################################################################################
funnel(REmodel7)
#Tests for bias
#egger`s regression test`
regtest(REmodel7)
#rank correlation test
ranktest(REmodel7)

#trim and fill
REmodel.tf <- trimfill(REmodel7)
REmodel.tf
funnel(REmodel.tf)


#######################################################################################p-uniform
library(puniform)
datap<-subset(data.ges_sample7, data.ges_sample7$correlation<0)

puniform(ri=datap$correlation, ni=datap$N, alpha=.05, side="left", method="P", plot = TRUE)

###puniform*
puni_star(ri=datap$correlation, ni=datap$N, alpha=.05, side="left", method="P")
help(puni_star)


#######################################################################################p-curve

#defining loss-function  
loss=function(t_obs,df_obs,d_est) {          #Syntax t_obs: vector of t-values, df_obs of degrees of freedom, d_est: candidate d 
  t_obs=abs(t_obs)                           #Take absolute value of t-value (p-curve assumes same sign and/or sign does not matter)
  p_obs=2*(1-pt(t_obs,df=df_obs))            #Compute p-values of each t in t_obs so as to keep only p<.05 results
  t.sig=subset(t_obs,p_obs<.05)              #Significant t-values
  df.sig=subset(df_obs,p_obs<.05)            #d.f. associated with significant t.values
  ncp_est=sqrt((df.sig+2)/4)*d_est           #Compute noncentrality parameter for that sample size and candidate effect size
  tc=qt(.975,df.sig)                         #Compute critical t-value to get p=.05
  power_est=1-pt(tc,df.sig,ncp_est)          #Compute power for obtaining that t-value or bigger, given the noncentrality parameter
  
  p_larger=pt(t.sig,df=df.sig,ncp=ncp_est)   #Probability of obtaining a t-value bigger than the one that is observed (this is a vector)
  ppr=(p_larger-(1-power_est))/power_est     #Conditional probability of larger t-value given that it is p<.05, pp-values
  KSD=ks.test(ppr,punif)$statistic           #Kolmogorov Smirnov test on that vector against the theoretical U[0,1] distribution
  return(KSD) }


#find the best fitting effect size
plotloss=function(t_obs,df_obs,dmin,dmax)   #Syntax, same as above plus: dmin/dmax: smallest/biggest d considered, 
{ loss.all=c()                              #Vector where results of fit for each candidate effect size are stored  
di=c()                                      #Vector where the respective effect sizes are stored  
for (i in 0:((dmax-dmin)*100)) {            #Do a loop considering every effect size between dmin and dmax in steps of .01   
  d=dmin+i/100                                #What effect size are we considering?  
  di=c(di,d)                                  #Add it to the vector of effect sizes   
  options(warn=-1)                            #turn off warning because R often generates warnings when using noncentral pt() and qt() that are inconsequential (they involve lack of precision at a degree where precision lacks practical relevance) 
  loss.all=c(loss.all,loss(df_obs=df_obs,t_obs=t_obs,d_est=d)) #add loss for that effect size to the vector with all losses 
  options(warn=0)                             #turn warnings back on  
}
imin=match(min(loss.all),loss.all)          #Find the attempted effect size that leads to smallest los overall 
dstart=dmin+imin/100                        #Counting from dmin, what effect size is that? 
dhat=optimize(loss,c(dstart-.1,
                     dstart+.1), df_obs=df_obs,t_obs=t_obs)      #Now optimize in the neighborhood of that effect size

#PLOT RESULTS
plot(di,loss.all,xlab="Effect size\nCohen-d", ylab="Loss (D stat in KS test)",ylim=c(0,1), main="How well does each effect size fit? (lower is better)")
points(dhat$minimum,dhat$objective,pch=19,col="red",cex=2)    #Put a red dot in the estimated effect size 

#Add a label 
text(dhat$minimum,dhat$objective-.08,paste0("p-curve's estimate of effect size:\nd=",round(dhat$minimum,3)),col="red") 
return(dhat$minimum) 
} 


t_obs=c(-1.61, -.93, -1.27, -3.37, -3.30, -2.07, -1.94, 1.71, 1.44, -2.54, -.06, -3.33, -9.92, -1.44,
        -2.21, -2.63, -8.66, -5.53, -3.95, -1.92, -2.85, -3.48, -6.69, -4.03, -.46, .00, -.20, -4.90, -1.00,
        1.71, -.97, -2.07, -4.74, .66, -2.65, -.56, -9.49, -.97, -2.79, -2.83, 2.50, -2.69, .32, 1.91, -.56,
        -.28, -2.23, -1.07, .00, -4.98, 1.26, .76, .65, -1.05, -15.52, -2.57, -3.15, -10.99, -2.04, -1.56, -5.17,
        -5.91, 2.32, -2.29, -2.52, -.59, -3.06, -14.44, -11.96, -.87, -17.29, -4.90, -7.52, -2.73, -1.05, -2.88,
        -2.81, -22.40, -1.97, -3.41, -3.55, -6.29, -3.31, -51.85, -5.28, -2.13, -17.63, -17.80, -4.98, -4.90,
        -19.14, .00, -1.72, -7.52, 3.14, -3.09, -4.74, 2.16, -2.98, -.99, -5.08, -1.86, -3.29, -5.51, -2.34)


df_obs=c(177, 133, 325, 34, 73, 214, 33, 127, 120, 89, 42, 556, 1475, 108, 183, 264, 11652, 459, 65, 98,
         352, 198, 158, 266, 232, 324, 98, 106, 58, 359, 259, 163, 1536, 479, 572, 38, 70, 94, 337, 239, 186, 193,
         42, 2270, 198, 198, 288, 709, 94, 217, 92, 118, 170, 75, 949, 99, 178, 11961, 140, 121, 437, 1043, 234,
         228, 276, 20, 3740, 14275, 7158, 18, 12992, 2377, 2153, 373, 304, 221, 265, 8982, 148, 89, 548, 503,
         196, 37076, 1063, 424, 30760, 15841, 596, 473, 8881, 793, 817, 1013, 2320, 320, 315, 119, 299, 198, 983,
         537, 629, 597, 473)

plotloss(t_obs = t_obs, df_obs = df_obs, dmin=-1, dmax=1)


###############################################################################gender-regression
reg.g<-rma(ri=correlation,ni=N,mods=~maleproportion,data=data.ges,measure="ZCOR") 
reg.g
summary(reg.g)
x=data.ges$maleproportion
y=data.ges$correlation
#############################################FIG 7######################################################
########################################################################################################
library(metafor)

wi<-1/sqrt(data.ges$variance_r)
size<-0.5+10*(wi-min(wi))/(max(wi)-min(wi))

preds<-predict(reg.g)
plot(data.ges$correlation~data.ges$maleproportion,cex=size,xlab="Proportion of Men in Sample", ylab="Reported Effect Size Estimate")
abline(rma(ri=correlation,ni=N,mods=~maleproportion,data=data.ges,measure="ZCOR"))


plot(x,y, xlab="Proportion of Men", ylab="Reported Effect Size Estimate", cex=sqrt(data.ges$N/100))
m=lm(y~x, weights = data.ges$N)
abline(a=m$coefficients[1],b=m$coefficients[2])
summary(m)


#gender reg only IQ
data.ges_sample9=data.ges[data.ges$intelligenceMeasure=="ohneGPA",]

reg.g<-rma(ri=correlation,ni=N,mods=~maleproportion,data=data.ges_sample9,measure="ZCOR") 
reg.g
x=data.ges_sample9$maleproportion
y=data.ges_sample9$correlation
plot(x,y, xlab="Proportion of Males", ylab="Reported Effect Size Estimate", cex=sqrt(data.ges_sample9$N/100))
m=lm(y~x, weights = data.ges_sample9$N)
abline(a=m$coefficients[1],b=m$coefficients[2])
summary(m)


###############gender-subgroup analysis
#male
data_male=data.ges[data.ges$maleproportion==1,]

#fishers`z
eszcor<-escalc(measure="ZCOR", ri=correlation, ni=N, data=data_male)
eszcor
#random effects model
REmodelM<-rma(yi, vi, data=eszcor, method="REML")
REmodelM

predict(REmodelM, transf=transf.ztor)


#female
data_female=data.ges[data.ges$maleproportion==0,]

#fishers`z
eszcor<-escalc(measure="ZCOR", ri=correlation, ni=N, data=data_female)
eszcor
#random effects model
REmodelF<-rma(yi, vi, data=eszcor, method="REML")
REmodelF

predict(REmodelF, transf=transf.ztor)


##compare (omnibus=paarweise)
comparison<-data.frame(ES=c(coef(REmodelM),coef(REmodelF)),SE=c(REmodelM$se,REmodelF$se),factor=c(1,2),tau2=round(c(REmodelM$tau2,REmodelF$tau2),3))
comparison
rma(ES, sei=SE,mods=~factor,method="FE",data=comparison,digits=3)


##########################################################################effect size on study quality
###newcastle-ottowa scale########################################################################
####################################################################################################
x=data.ges$SUM
y=data.ges$correlation
plot(x,y,xlab="quality of study", ylab="reported effect size estimate")
m=lm(y~x)
abline(a=m$coefficients[1],b=m$coefficients[2])
summary(m)

summary(lm(data.ges$correlation~data.ges$SUM))

###newcastle-ottowa scale##### weighted
reg.g<-rma(ri=correlation,ni=N,mods=~SUM,data=data.ges,measure="ZCOR") 
reg.g
x=data.ges$SUM
y=data.ges$correlation
plot(x,y, xlab="quality of study", ylab="reported effect size estimate", cex=sqrt(data.ges$N/100))
m=lm(y~x, weights = data.ges$N)
abline(a=m$coefficients[1],b=m$coefficients[2])
summary(m)


wi<-1/sqrt(data.ges$variance_r)
size<-0.5+10*(wi-min(wi))/(max(wi)-min(wi))

preds<-predict(reg.g)
plot(data.ges$correlation~data.ges$maleproportion,cex=size,xlab="Proportion of Men in Sample", ylab="Reported Effect Size Estimate")
abline(rma(ri=correlation,ni=N,mods=~maleproportion,data=data.ges,measure="ZCOR"))


######################################################################## Ioannidis & Trikalinos #TES
library(pwr)
library(meta)

#published & neg.sign
data.new<-data.ges_sample7[data.ges_sample7$correlation<0,]
data.new

P.ind.all.e<-mapply(pwr.r.test,n=data.ges$N,r=-.141)
P.ind.all.e

PowP.ind.all.e<-sapply(P.ind.all.e[4,1:105], as.numeric)

MeanPowerInd.all.e<-mean(PowP.ind.all.e)
MeanPowerInd.all.e

e.all.e<-MeanPowerInd.all.e*105
e.all.e


################### calculate correlation coefficients corrected for univariate direct range departure
##College
data.ges_sample5=data.ges[data.ges$sample=="College",]
r<-data.ges_sample5$correlation
u<-1/.67

##Thorndike:
x<- (u*r)/sqrt(1+r^2*(u-1))
x

#fishers`z
eszcor<-escalc(measure="ZCOR", ri=x, ni=N, data=data.ges_sample5)
eszcor
#random effects model
REmodelRC<-rma(yi, vi, data=eszcor, method="REML")
REmodelRC

predict(REmodelRC, transf=transf.ztor)

#########subgroup analysis with correction for range restriction in college samples
##Pre-College
data.ges_sample4=data.ges[data.ges$sample=="Pre-College",]
#fishers`z
eszcor<-escalc(measure="ZCOR", ri=correlation, ni=N, data=data.ges_sample4)
eszcor
#random effects model
REmodel4<-rma(yi, vi, data=eszcor, method="REML")
REmodel4

predict(REmodel4, transf=transf.ztor)


##Non-College
data.ges_sample6=data.ges[data.ges$sample=="Non-College",]
#fishers`z
eszcor<-escalc(measure="ZCOR", ri=correlation, ni=N, data=data.ges_sample6)
eszcor
#random effects model
REmodel6<-rma(yi, vi, data=eszcor, method="REML")
REmodel6

predict(REmodel6, transf=transf.ztor)


##compare omnibus
comparison<-data.frame(ES=c(coef(REmodel4),coef(REmodelRC),coef(REmodel6)),SE=c(REmodel4$se,REmodelRC$se,REmodel6$se),factor=c(1,2,3),tau2=round(c(REmodel4$tau2,REmodelRC$tau2,REmodel6$tau2),3))
comparison
rma(ES, sei=SE,mods=~factor,method="FE",data=comparison,digits=3)

##compare paarweise
#pre-college vs. collegeRC (4-5)
comparison<-data.frame(ES=c(coef(REmodel4),coef(REmodelRC)),SE=c(REmodel4$se,REmodelRC$se),factor=c(1,2),tau2=round(c(REmodel4$tau2,REmodelRC$tau2),3))
comparison
rma(ES, sei=SE,mods=~factor,method="FE",data=comparison,digits=3)

#pre-college vs. non-college (4-6)
#comparison<-data.frame(ES=c(coef(REmodel4),coef(REmodel6)),SE=c(REmodel4$se,REmodel6$se),factor=c(1,2),tau2=round(c(REmodel4$tau2,REmodel6$tau2),3))
#comparison
#rma(ES, sei=SE,mods=~factor,method="FE",data=comparison,digits=3)

#collegeRC - non-college (5-6)
comparison<-data.frame(ES=c(coef(REmodelRC),coef(REmodel6)),SE=c(REmodelRC$se,REmodel6$se),factor=c(1,2),tau2=round(c(REmodelRC$tau2,REmodel6$tau2),3))
comparison
rma(ES, sei=SE,mods=~factor,method="FE",data=comparison,digits=3)


############################################################################multiple moderator analysis
#gender, year of publication, status of publication
reg.mm<-rma(ri=correlation,ni=N,mods=cbind(maleproportion, yearofpublication, publicationstatus),data=data.ges,measure="ZCOR", weights = data.ges$N) 
reg.mm


########################################################################mediation analysis: education
##partial correlations

#intelligence- religiosity correlation (zero order)
data.edu
data.edu2<-data.edu[data.edu$sample!="College",]
data.edu2
dim(data.edu2)

####overall-rma - religiosity intelligence
#fishers`z
eszcor<-escalc(measure="ZCOR", ri=correlation, ni=N, data=data.edu2)
eszcor
#random effects model
REmodel<-rma(yi, vi, data=eszcor, method="REML")
REmodel
#convert fisher`s z to r
predict(REmodel, digits=3, transf=transf.ztor)

###partial-correlation intelligence religiosity (controlled for education)
#fishers`z
eszcor<-escalc(measure="ZCOR", ri=par.IR, ni=N, data=data.edu2)
eszcor
#random effects model
REmodel<-rma(yi, vi, data=eszcor, method="REML")
REmodel
#convert fisher`s z to r
predict(REmodel, digits=3, transf=transf.ztor)

#education and religiosity
eszcor<-escalc(measure="ZCOR", ri=ReligiosityEducation, ni=N, data=data.edu2)
eszcor
#random effects model
REmodel<-rma(yi, vi, data=eszcor, method="REML")
REmodel
#convert fisher`s z to r
predict(REmodel, digits=3, transf=transf.ztor)

###partial-correlation religiosity education (controlled for intelligence)
eszcor<-escalc(measure="ZCOR", ri=part.ER, ni=N, data=data.edu2)
eszcor
#random effects model
REmodel<-rma(yi, vi, data=eszcor, method="REML")
REmodel
#convert fisher`s z to r
predict(REmodel, digits=3, transf=transf.ztor)


#intelligence education
eszcor<-escalc(measure="ZCOR", ri=IntelligenceEducation, ni=N, data=data.edu2)
eszcor
#random effects model
REmodel<-rma(yi, vi, data=eszcor, method="REML")
REmodel
#convert fisher`s z to r
predict(REmodel, digits=3, transf=transf.ztor)


#########################################################################multiverse/ specification-curve
library(readxl)
library(metafor)
library(ggplot2)
library(plyr)
library(ggpubr)
library(grid)
library(gridExtra)
library(metaviz)

#plots
library(Matrix)
library(psychmeta)
library (metafor)
library (foreign)
library(gsl)
library(dplyr)


#Variance fisher`s z
eszcor<-escalc(measure="ZCOR", ri=correlation, ni=N, data=data.ges)
eszcor
zcor<-eszcor$yi
zcor_var<-eszcor$vi

#Variance ucor
esucor<-escalc(measure="UCOR", ri=correlation, ni=N, data=data.ges)
esucor
ucor<-esucor$yi
ucor_var<-esucor$vi

#new dataset
x<-cbind(data.ges, zcor, zcor_var, ucor, ucor_var)
x


####################gosh-plot
# create function
sca_gosh <- function(x, highlightID = 37 | 55, cols = c("#08519C", "#DEEBF7"), pointsize = 2, random_samples = NULL,
                     text_size = 3, xlab = "Effect size", x_limit = NULL, x_breaks = NULL, trans_function = NULL) {
  
  subset_statistics <- function(subsets, data) {
    es <- data[subsets, 1]
    se <- data[subsets, 2] 
    k <- length(es)
    xy <- rma.uni(yi = es, 
                  sei = se, 
                  method = "PM", # Fisher scoring algorithm got stuck a lot using REML; therefore PM used
                  data = data)
    M <- xy$beta
    I2 <- xy$I2
    data.frame(M = M, I2 = I2)
  }
  
  #all subset meta-analysis
  k <- nrow(x) #number of studies
  
  
  if(!is.null(random_samples)) {
    if(random_samples < 2^nrow(x) - 1) {
      mult_const <- 1
      list_length <- 0
      while(list_length < random_samples) {
        iter_k <- rep(1:k, times = random_samples*mult_const)
        l <- lapply(iter_k, function(x) {sort(sample(1:k, x, replace = F))})
        l <- l[!duplicated(l)]
        list_length <- length(l)
        if(list_length < random_samples) {
          mult_const <- mult_const*2
        }
      }
      subsets <- l[1:random_samples]
    } else {
      subsets <- unlist(sapply(1:k, FUN = function(x) combn(1:k, x, simplify = FALSE)),
                        recursive = FALSE) # all combinations sum(choose(k, 1:k))
    }
  } else {
    subsets <- unlist(sapply(1:k, FUN = function(x) combn(1:k, x, simplify = FALSE)),
                      recursive = FALSE) #all combinations sum(choose(k, 1:k))
  }
  
  subset_results <- lapply(subsets, FUN = function(y) {
    data.frame(subset_to_highlight = as.numeric(highlightID %in% y), subset_statistics(subsets = y, data = x))})
  
  plotdata <- plyr::ldply(subset_results)
  
  y_limit <- c(-10, 110)
  if(is.null(x_limit)) {
    x_limit <- c(min(plotdata$M) - diff(range(plotdata$M))*0.1, max(plotdata$M) + diff(range(plotdata$M))*0.1)
  }
  
  scatter <- ggplot(plotdata, aes(x = M, y = I2)) +
    geom_point(aes(fill = as.factor(subset_to_highlight)), size = pointsize, stroke = pointsize*0.1, shape = 21, color = "black") + # alpha = 0.2
    labs(x = xlab, y = expression(I^{2})) + 
    scale_fill_manual(values=c("0" = cols[1], "1" = cols[2])) +
    coord_cartesian(xlim = x_limit, ylim = y_limit, expand = F)
  # define x scale (transformation, breaks, labels) -------------------------
  if(!is.null(trans_function) && identical(trans_function, exp)) {
    if(is.null(x_breaks)) {
      x_breaks <- log(c(rev(1/(2*2^(0:ceiling(max(abs(x_limit)))))), 1, 2*2^(0:ceiling(max(abs(x_limit))))))
    } 
    scatter <- scatter +
      scale_x_continuous(name = xlab,
                         breaks = x_breaks, 
                         labels = function(x) {round(trans_function(x), 3)}) 
  } else {
    if(!is.null(trans_function) && identical(trans_function, tanh)) {
      if(is.null(x_breaks)) {
        scatter <- scatter +
          scale_x_continuous(name = xlab,
                             labels = function(x) {round(trans_function(x), 3)}) 
      } else {
        scatter <- scatter +
          scale_x_continuous(name = xlab,
                             breaks = x_breaks, 
                             labels = function(x) {round(trans_function(x), 3)})
      }
    } else {
      if(is.null(x_breaks)) {
        if(!is.null(trans_function)) {
          scatter <- scatter +
            scale_x_continuous(name = xlab,
                               labels = function(x) {round(trans_function(x), 3)}) 
        } else {
          scatter <- scatter +
            scale_x_continuous(name = xlab)
        }
      } else {
        if(!is.null(trans_function)) {
          scatter <- scatter +
            scale_x_continuous(name = xlab,
                               breaks = x_breaks,
                               labels = function(x) {round(trans_function(x), 3)}) 
        } else {
          scatter <- scatter +
            scale_x_continuous(name = xlab,
                               breaks = x_breaks)
        }
      }
    }
  }
  scatter <- scatter +
    theme_bw() +
    theme(legend.position = "none",
          text = element_text(size = 1/0.352777778*text_size),
          panel.border = element_rect(fill = NA, colour = "black"),
          panel.grid.major.y = element_line("grey"),
          panel.grid.minor.y = element_line("grey"),
          panel.grid.major.x = element_line("grey"),
          panel.grid.minor.x = element_line("grey"),
          plot.margin = margin(t = 0, r = 0, b = 5.5, l = 5.5, "pt"))
  
  density_M <- ggplot(plotdata, aes(x = M)) +
    geom_density(trim = F, aes(y = ..density.., fill = as.factor(subset_to_highlight)), alpha = 0.75) +
    labs(x = "", y = expression(I^{2})) + 
    coord_cartesian(ylim = c(0, max(density(plotdata$M[plotdata$subset_to_highlight == 0])$y,
                                    density(plotdata$M[plotdata$subset_to_highlight == 1])$y)*1.1),
                    xlim = x_limit, expand = F) +
    scale_y_continuous(breaks = 0, labels = 100) +
    scale_fill_manual(values=c("0" = cols[1], "1" = cols[2]))
  
  # define x scale (transformation, breaks, labels) -------------------------
  if(!is.null(trans_function) && identical(trans_function, exp)) {
    if(is.null(x_breaks)) {
      x_breaks <- log(c(rev(1/(2*2^(0:ceiling(max(abs(x_limit)))))), 1, 2*2^(0:ceiling(max(abs(x_limit))))))
    } 
    density_M <- density_M +
      scale_x_continuous(name = xlab,
                         breaks = x_breaks, 
                         labels = function(x) {round(trans_function(x), 3)}) 
  } else {
    if(!is.null(trans_function) && identical(trans_function, tanh)) {
      if(is.null(x_breaks)) {
        density_M <- density_M +
          scale_x_continuous(name = xlab,
                             labels = function(x) {round(trans_function(x), 3)}) 
      } else {
        density_M <- density_M +
          scale_x_continuous(name = xlab,
                             breaks = x_breaks, 
                             labels = function(x) {round(trans_function(x), 3)})
      }
    } else {
      if(is.null(x_breaks)) {
        if(!is.null(trans_function)) {
          density_M <- density_M +
            scale_x_continuous(name = xlab,
                               labels = function(x) {round(trans_function(x), 3)}) 
        } else {
          density_M <- density_M +
            scale_x_continuous(name = xlab)
        }
      } else {
        if(!is.null(trans_function)) {
          density_M <- density_M +
            scale_x_continuous(name = xlab,
                               breaks = x_breaks,
                               labels = function(x) {round(trans_function(x), 3)}) 
        } else {
          density_M <- density_M +
            scale_x_continuous(name = xlab,
                               breaks = x_breaks)
        }
      }
    }
  }
  
  density_M <- density_M +
    theme_bw() +
    theme(legend.position = "none",
          panel.border = element_rect(fill = NA, colour = "white"),
          text = element_text(size = 1/0.352777778*text_size),
          axis.text.y = element_text(colour = "white"),
          axis.text.x = element_blank(),
          axis.ticks.x =  element_blank(),
          axis.ticks.y = element_line(colour = "white"),
          axis.title = element_text(colour = "white"),
          panel.grid.major.y = element_blank(),
          panel.grid.minor.y = element_blank(),
          panel.grid.major.x = element_blank(),
          panel.grid.minor.x = element_blank(),
          plot.margin = margin(t = 0, r = 5.5, b = -14.5, l = 5.5, "pt"))
  
  density_I2 <- ggplot(plotdata, aes(x = I2)) +
    geom_density(trim = F, aes(y = ..density.., fill = as.factor(subset_to_highlight)), alpha = 0.75) +
    labs(x = "", y = xlab) + 
    scale_y_continuous(breaks = max(density(plotdata$I2[plotdata$subset_to_highlight == 0])$y,
                                    density(plotdata$I2[plotdata$subset_to_highlight == 1])$y), labels = 0) +
    scale_fill_manual(values=c("0" = cols[1], "1" = cols[2])) +
    theme(legend.position = "none",
          panel.background = element_blank(),
          text = element_text(size = 1/0.352777778*text_size),
          axis.text.x = element_text(colour = "white"),
          axis.text.y = element_blank(),
          axis.ticks.x =  element_line(colour = "white"),
          axis.ticks.y =  element_blank(),
          panel.border = element_rect(fill = NA, colour = "white"),
          axis.title = element_text(colour = "white"),
          panel.grid.major.y = element_blank(),
          panel.grid.minor.y = element_blank(),
          panel.grid.major.x = element_blank(),
          panel.grid.minor.x = element_blank(),
          plot.margin = margin(t = 0, r = 0, b = 5.5, l = -14.5, "pt")) +
    coord_flip(xlim = y_limit, ylim = c(0, max(density(plotdata$I2[plotdata$subset_to_highlight == 0])$y,
                                               density(plotdata$I2[plotdata$subset_to_highlight == 1])$y)*1.1), expand = F)
  
  blank <- ggplot(plotdata, aes(x = M, y = I2)) +
    labs(x = "", y = "") +
    coord_cartesian(expand = F) +
    theme(legend.position = "none",
          text = element_text(size = 1/0.352777778*text_size),
          axis.text.x = element_blank(),
          axis.text.y = element_blank(),
          axis.ticks.x =  element_blank(),
          axis.ticks.y =  element_blank(),
          panel.border = element_rect(fill = NA, colour = "white"),
          panel.background = element_blank(),
          panel.grid.major.y = element_blank(),
          panel.grid.minor.y = element_blank(),
          panel.grid.major.x = element_blank(),
          panel.grid.minor.x = element_blank(), 
          plot.margin = margin(t = 0, r = 0, b = -14.5, l = -14.5, "pt"))
  
  
  layout_matrix <- matrix(c(1, 1, 1, 1, 2, 4, 4, 4, 4, 3, 4, 4, 4, 4, 3, 4, 4, 4, 4, 3, 4, 4, 4, 4, 3), nrow = 5, byrow = T)
  
  
  p <- arrangeGrob(density_M, blank, density_I2, scatter,
                   layout_matrix = layout_matrix)
  
  as_ggplot(p)
}


p_gosh_FS <- sca_gosh(x = cbind(x$zcor, sqrt(x$zcor_var)), 
                      random_samples = 100000, 
                      pointsize = 0.5, 
                      trans_function = tanh, 
                      x_breaks = atanh(c(-0.4, -0.2, 0, 0.2, 0.4)),
                      cols = c("steelblue4", "firebrick"),      
                      xlab = "Summary Effect (r)", 
                      text_size = 2.5, 
                      x_limit = atanh(c(-0.4, 0.4)))
#ggsave("p_gosh_r.png", p_gosh_FS, width = 7.5, height = 7.5, dpi = 1200, units = "cm")


##################################################FIG 3###################################################
##########################################################################################################
p_gosh_FS


##################rainforest-plot
study_table<-data.frame(
  study = x$Study,
  YearofPublication = x$yearofpublication)
study_table

p_rain_r <- viz_rainforest(x = cbind(x$zcor, sqrt(x$zcor_var)), trans_function = tanh, x_breaks = atanh(c(-1, -0.5, 0, 0.5)),
                           names = x$StudyID, detail_level = 30,  study_table = study_table, xlab = "Effect Size (r)", 
                           text_size = 1.5, x_limit = c(-1, 0.5)) + ggtitle("Intelligence-Religiosity")


#####################################################FIG 2################################################
##########################################################################################################
p_rain_r

x<-cbind(data.ges, zcor, zcor_var, ucor, ucor_var)

x<-x[c(1:77,80:82,84:96,99:105),]
##x<-x[-c(78,81,84),]
############################################################################specification curve
# Construct grouping factors (internal, which factors)
religiosityMeasure <- c("Beliefs", "Behavior", "mixed")
sample <- c("College", "Non-College", "Pre-College")
publicationstatus <- c("published", "unpublished", "total_publicationstatus")


# different methods (external, how factors)
effect <- c("r", "zcor", "ucor")
ma_method <- c("REML_inv", "unweighted", "RE_DL", "FE")

# Construct all possible combinations of internal and external factors
specifications <- expand.grid(religiosityMeasure = religiosityMeasure, 
                              sample = sample, 
                              publicationstatus = publicationstatus, 
                              effect = effect, 
                              ma_method = ma_method)
specifications <- data.frame(specifications, 
                             mean = rep(NA, nrow(specifications)), 
                             lb = rep(NA, nrow(specifications)), 
                             ub = rep(NA, nrow(specifications)), 
                             p = rep(NA, nrow(specifications)), 
                             k = rep(NA, nrow(specifications)))
specifications

# Conduct specification analyses
for(i in 1:nrow(specifications)) {
  dat <- x
  
  
  #### Determine specification subset by using "Which" factors ###################################################
  
  
  if(specifications$religiosityMeasure[i] == "Beliefs") {
    dat <- dat[dat$religiosityMeasure == "Beliefs", ] 
  } else {
    if(specifications$religiosityMeasure[i] == "Behavior") {
      dat <- dat[dat$religiosityMeasure == "Behavior", ] 
    } else{
      if(specifications$religiosityMeasure[i] == "mixed") {
        dat <- dat[dat$religiosityMeasure == "mixed", ] 
      }
    }
  }
  if(specifications$sample[i] == "College") {
    dat <- dat[dat$sample == "College", ] 
  } else {
    if(specifications$sample[i] == "Non-College") {
      dat <- dat[dat$sample == "Non-College", ] 
    } else {
      if(specifications$sample[i] == "Pre-College") {
        dat <- dat[dat$sample == "Pre-College", ]
      }
    }
  }
  
  if(specifications$publicationstatus[i] == "published") {
    dat <- dat[dat$publicationstatus == "published", ] 
  } else {
    if(specifications$publicationstatus[i] == "unpublished") {
      dat <- dat[dat$publicationstatus == "unpublished", ]
    }
  }
  # only compute meta-analytic summary effects for specification subsets with at least two studies/samples.
  if(nrow(dat) < 2) next
  
  # Save which study/sample IDs were selected by the "Which" factors for a given specification.
  specifications$set[i] <- paste(rownames(dat), collapse = ",")
  
  
  
  
  
  
  #### Determine specification analyses by using "How" factors ####################################################
  
  if(specifications$effect[i] == "r") {
    #################### effect = r ################  
    if(specifications$ma_method[i] == "REML_inv") {
      mod <- rma(yi = dat$correlation, vi = dat$r_var, method = "REML", control = list(stepadj=0.5, maxiter = 2000)) 
    } else {
      if(specifications$ma_method[i] == "unweighted") {
        mod <- rma(yi = dat$correlation, vi = dat$r_var, method = "FE", weights = 1/nrow(dat))
      } else {
        if(specifications$ma_method[i] == "FE") {
          mod <- rma(yi = dat$correlation, vi = dat$r_var, method = "FE") 
        } else {
          if(specifications$ma_method[i] == "RE_DL") {
            mod <- rma(yi = dat$correlation, vi = dat$r_var, method = "DL")
          }
        }
        
      }
    }
    specifications$mean[i] <- mod$b[[1]]
    specifications$lb[i] <- mod$ci.lb[[1]]
    specifications$ub[i] <- mod$ci.ub[[1]]
    specifications$p[i] <- mod$pval[[1]]
    specifications$k[i] <- nrow(dat)
    ################################################ 
  } else {
    if(specifications$effect[i] == "zcor") {
      #################### effect = zcor ################  
      if(specifications$ma_method[i] == "REML_inv") {
        mod <- rma(yi = dat$zcor, vi = dat$zcor_var, method = "REML", control = list(stepadj=0.5, maxiter = 2000)) 
      } else {
        if(specifications$ma_method[i] == "unweighted") {
          mod <- rma(yi = dat$zcor, vi = dat$zcor_var, method = "FE", weights = 1/nrow(dat))
        } else {
          if(specifications$ma_method[i] == "FE") {
            mod <- rma(yi = dat$zcor, vi = dat$zcor_var, method = "FE") 
          } else {
            if(specifications$ma_method[i] == "RE_DL") {
              mod <- rma(yi = dat$zcor, vi = dat$zcor_var, method = "DL")
            }
          }
        }
        
      }
      specifications$mean[i] <- tanh(mod$b[[1]]) # inverse of z
      specifications$lb[i] <- tanh(mod$ci.lb[[1]])
      specifications$ub[i] <- tanh(mod$ci.ub[[1]])
      specifications$p[i] <- mod$pval[[1]]    
      specifications$k[i] <- nrow(dat)
      ################################################  
    } else {
      if(specifications$effect[i] == "ucor") {
        #################### effect = ucor ################  
        if(specifications$ma_method[i] == "REML_inv") {
          mod <- rma(yi = dat$ucor, vi = dat$ucor_var, method = "REML", control = list(stepadj=0.5, maxiter = 2000)) 
        } else {
          if(specifications$ma_method[i] == "unweighted") {
            mod <- rma(yi = dat$ucor, vi = dat$ucor_var, method = "FE", weights = 1/nrow(dat))
          } else {
            if(specifications$ma_method[i] == "FE") {
              mod <- rma(yi = dat$ucor, vi = dat$ucor_var, method = "FE") 
            } else {
              if(specifications$ma_method[i] == "RE_DL") {
                mod <- rma(yi = dat$ucor, vi = dat$ucor_var, method = "DL")
              }
            }
          }
        }
        specifications$mean[i] <- mod$b[[1]]
        specifications$lb[i] <- mod$ci.lb[[1]]
        specifications$ub[i] <- mod$ci.ub[[1]]
        specifications$p[i] <- mod$pval[[1]]
        specifications$k[i] <- nrow(dat)
        #####################################
      }
    }
  }
}

# Only keep specifications with at least 2 studies/samples
specifications_full <- specifications[complete.cases(specifications),]
# Only keep unique study/sample subsets resulting from "Which" factor combinations.
specifications_full <- specifications_full[!duplicated(specifications_full[, c("mean", "set", "ma_method", "effect")]), ]
# Indicator if all studies are included in the set
specifications_full$full_set <- as.numeric(specifications_full$set == paste(1:nrow(dat), collapse =",", sep = ""))

# Save specification data
write.csv2(file = "specifications.csv", specifications_full)
data(specifications.csv)

specifications_full
#specifications_full$set

#options(max.print=5000)

#specifications_full$ub
#m<- specifications_full$p<=0.05
#m
#specifications_new<- specifications_full[specifications_full$p<0.05,]
#specifications_new
###################################
# DESCRIPTIVE SPECIFICATION PLOTS #
###################################

# load data
specifications_full <- read.csv2('specifications.csv')[, -1]
#specifications_full <- specifications

# prepare plotting data for tile plot
# grouping factors
religiosityMeasure <- c("Beliefs", "Behavior", "mixed")
sample <- c("College", "Non-College", "Pre-College")
publicationstatus <- c("published", "unpublished", "total_publicationstatus")

# different methods (external, how factors)
effect <- c("r", "zcor", "ucor")
ma_method <- c("REML_inv", "unweighted", "RE_DL", "FE")


x_rank <- rank(specifications_full$mean, ties.method = "random")
yvar <- rep(factor(rev(c(religiosityMeasure, sample, publicationstatus, effect, ma_method)), 
                   levels = rev(c(religiosityMeasure, sample, publicationstatus, effect, ma_method))), 
            times = nrow(specifications_full))
xvar <- rep(x_rank, each = length(levels(yvar)))
spec <- NULL
# Determine which specifications are observed and which are not
for(i in 1:nrow(specifications_full)) {
  id <- as.numeric(levels(yvar) %in% as.character(unlist(specifications_full[i, 1:5])))
  spec <- c(spec, id)
}

plotdata <- data.frame(xvar, yvar, spec)

ylabels <- rev(c("ReligiosityMeasure: Beliefs", "ReligiosityMeasure: Behavior", "ReligiosityMeasure: Mixed", 
                 "Sample: Pre-College", "Sample: College", "Sample: Non-College",
                 "Publicationstatus: Published", "Publicationstatus: Unpublished", "Publicationstatus: Either",
                 "Metric: r", "Metric: z", "Metric: ucor", 
                 "Model: REML_inv", "Model: Unweighted", "Model:RE_DL", "model: FE"
))

plotdata$k <- rep(specifications_full$k, each = length(levels(yvar)))
plotdata$fill <- as.factor(plotdata$k * plotdata$spec)
cols <- RColorBrewer::brewer.pal(min(11, length(levels(plotdata$fill)) - 1), "Spectral")

#help(brewer.pal)

# Create specification tile plot ------------------------------------------
p_spec <- ggplot(data = plotdata, aes(x = xvar, y = as.factor(yvar), fill = fill)) +
  geom_raster() + 
  geom_hline(yintercept = c(3, 7, 10, 13, 16, 18) + 0.5) + 
  scale_x_continuous(position = "bottom") +
  scale_y_discrete(labels = ylabels) +
  scale_fill_manual(values = c("white", c(cols[floor(seq(from = 1, to = length(cols), length.out = length(levels(plotdata$fill)) - 1))]))) +
  labs(x = "Specification Number", y = "Which/How Factors") +
  coord_cartesian(expand = F, xlim = c(0.5, nrow(specifications_full) + 0.5)) +
  theme_bw() + 
  theme(legend.position = "none",
        axis.text = element_text(colour = "black"),
        axis.ticks = element_line(colour = "black"),
        plot.margin = margin(t = 5.5, r = 5.5, b = 5.5, l = 5.5, unit = "pt"))

# Create summary forest plot ------------------------------------------------------
specifications_full$xvar <- x_rank
yrng <- range(c(0, specifications_full$lb, specifications_full$ub))
ylimit <- c(yrng[1] - diff(yrng)*0.1, yrng[2] + diff(yrng)*0.1)

y_breaks_forest <- round(seq(from = round(ylimit[1], 1), to = round(ylimit[2], 1), by = 0.1), 2)
y_labels_forest <- format(y_breaks_forest, nsmall = 2)
y_breaks_forest <- c(ylimit[1], y_breaks_forest)
y_labels_forest <- c(ylabels[which.max(nchar(ylabels))], y_labels_forest)

p_forest <- 
  ggplot(data = specifications_full, aes(x = xvar, y = mean)) +
  geom_errorbar(aes(ymin = lb, ymax = ub, col = as.factor(k)), width = 0, size = 0.25) +
  geom_line(col = "black", size = 0.25) +
  geom_hline(yintercept = 0, linetype = 2, size = 0.25) +
  scale_x_continuous(name = "") +
  scale_y_continuous(name = "Summary effect (r)", breaks = y_breaks_forest, labels = y_labels_forest) + 
  scale_color_manual(values = c(cols[floor(seq(from = 1, to = length(cols), length.out = length(levels(as.factor(specifications_full$k)))))])) +
  
  coord_cartesian(ylim = ylimit, xlim = c(0.5, nrow(specifications_full) + 0.5), expand = FALSE) +
  ggtitle("Intelligence - Religiosity") +
  theme_bw() +
  theme(legend.position = "none",
        axis.text.x = element_blank(),
        axis.ticks.x = element_blank(),
        axis.text.y = element_text(colour = c("white", rep("black", times = length(y_labels_forest) - 1))),
        axis.ticks.y = element_line(colour = c("white", rep("black", times = length(y_breaks_forest) - 1))),
        panel.grid.major.x = element_blank(),
        panel.grid.minor.x = element_blank(),
        panel.grid.major.y = element_line(),
        panel.grid.minor.y = element_blank(),
        plot.margin = margin(t = 5.5, r = 5.5, b = -15, l = 5.5, unit = "pt"))

# Create subset size indicator --------------------------------------------
yrng <- range(c(2, max(specifications_full$k)))
ylimit <- c(2, max(specifications_full$k))

y_breaks_size <- round(seq(from = yrng[1], to = yrng[2], by = 61.33), 0)
y_labels_size <- format(y_breaks_size, nsmall = 0)
y_breaks_size <- c(ylimit[1], y_breaks_size)
y_labels_size <- c(ylabels[which.max(nchar(ylabels))], y_labels_size)

p_size <- 
  ggplot(data = specifications_full, aes(x = xvar, y = k)) +
  geom_area(fill = "gray35", color = "black", size = 0.25) +
  scale_x_continuous(name = "") +
  scale_y_continuous(name = "# Samples", breaks = y_breaks_size, labels = y_labels_size) + 
  coord_cartesian(ylim = ylimit, xlim = c(0.5, nrow(specifications_full) + 0.5), expand = FALSE) +
  theme_bw() +
  theme(legend.position = "none",
        axis.text.x = element_blank(),
        axis.ticks.x = element_blank(),
        axis.text.y = element_text(colour = c("white", rep("black", times = length(y_labels_size) - 1))),
        axis.ticks.y = element_line(colour = c("white", rep("black", times = length(y_breaks_size) - 1))),
        panel.grid.major.x = element_blank(),
        panel.grid.minor.x = element_blank(),
        panel.grid.major.y = element_line(),
        panel.grid.minor.y = element_blank(),
        plot.margin = margin(t = 5.5, r = 5.5, b = -15, l = 5.5, unit = "pt"))

# Combine specfication tile plot, subset size indicator and forest plot
p <- gridExtra::arrangeGrob(p_spec, p_size, p_forest,
                            layout_matrix = matrix(c(3, 3, 3, 2, 1, 1, 1, 1, 1), ncol = 1))


head(specifications_full)
specifications_full$mean
specifications_full$lb
specifications_full$ub
view(specifications.csv)
#############################################################FIG 4######################################
########################################################################################################
p <- ggpubr::as_ggplot(p)
p
#ggsave("plot_specforest_FSIQ.png", p, width = 16*1.2, height = 12*1.2, dpi = 600, units = "cm")


#################################################bootstrap inferencial
x<-data.ges
r_se<-sqrt(data.ges$r_var)
#Varianz fisher`s z
eszcor<-escalc(measure="ZCOR", ri=correlation, ni=N, data=data.ges)
eszcor
zcor<-eszcor$yi
zcor_var<-eszcor$vi
z_se<-sqrt(zcor_var)

#Varianz ucor
esucor<-escalc(measure="UCOR", ri=correlation, ni=N, data=data.ges)
esucor
ucor<-esucor$yi
ucor_var<-esucor$vi
ucor_se<-sqrt(ucor_var)

#newdataset
data.ges<-cbind(data.ges, r_se, zcor, zcor_var, z_se, ucor, ucor_var, ucor_se)
data.ges


# load unique specification study subsets found via the "Which" factors 
sets <- as.vector(unique(read.csv2(file = "specifications.csv")$set))
sets <- as.vector(unique(specifications_full$set))

sets <- lapply(strsplit(sets, ","), as.numeric)

# Number of specifcations (number of unique study subsets times number of How Factor Combinations)
no_spec <- length(sets) * 12
# Number of iterations
iter <- 1000
# Matrix to save bootstrapped specification curves
res <- matrix(numeric(iter * no_spec), ncol = iter)
# Function that takes the ids of studies for each unique specification regarding the included studies (Which factors), 
# and computes the resulting summary effect for each of the 12 "How factors".
spec_list  <- function(ids, data) {
  temp <- data[ids, ]
  spec <- 
    c(tanh(rma(yi = zcor, sei = z_se, method = "FE", data = temp)$b[[1]]),
      tanh(rma(yi = zcor, sei = z_se, method = "DL", data = temp)$b[[1]]),
      tanh(rma(yi = zcor, sei = z_se, method = "REML", control = list(stepadj = 0.5, maxiter = 2000), data = temp)$b[[1]]),
      tanh(rma(yi = zcor, sei = z_se, method = "FE", weights = 1/nrow(temp), data = temp)$b[[1]]),
      rma(yi = correlation, sei = r_se, method = "FE", data = temp)$b[[1]],
      rma(yi = correlation, sei = r_se, method = "DL", data = temp)$b[[1]],
      rma(yi = correlation, sei = r_se, method = "REML", control = list(stepadj = 0.5, maxiter = 2000), data = temp)$b[[1]],
      rma(yi = correlation, sei = r_se, method = "FE", weights = 1/nrow(temp), data = temp)$b[[1]],
      rma(yi = ucor, sei = ucor_se, method = "FE", data = temp)$b[[1]],
      rma(yi = ucor, sei = ucor_se, method = "DL", data = temp)$b[[1]],
      rma(yi = ucor, sei = ucor_se, method = "REML", control = list(stepadj = 0.5, maxiter = 2000), data = temp)$b[[1]],
      rma(yi = ucor, sei = ucor_se, method = "FE", weights = 1/nrow(temp), data = temp)$b[[1]])
  spec
}
# Loop to draw specification curves under the null hypothesis iter times
for(j in 1:iter) {
  # Draw randomly new effect sizes (Fisher's z) from a normal distribution with SE 1/sqrt(N - 3) 
  # and expectation 0 for each study in the data set
  data.ges$zcor <- rnorm(nrow(data.ges), mean = 0, sd = 1/sqrt(data.ges$N-3))
  # Inverse of Fisher's transformation to get correlation coefficient
  data.ges$correlation <- tanh(data.ges$zcor)
  # standard error of simulated z
  data.ges$z_se <- 1/sqrt(data.ges$N-3)
  # standard error of simulated r
  data.ges$r_se <- (1 - data.ges$correlation^2)/sqrt(data.ges$N-3)
  # Store the sorted summary effects for each specification (i.e. the null specification curves)
  res[, j] <- sort(unlist(lapply(sets, FUN = function(x) spec_list(x, data = data.ges))))
}
# Compute the 2.5% and 97.5% quantile of all specification curves for each position as reference
boot_lb <- apply(res, 1, function(x) {quantile(x, probs = 0.025)})
boot_ub <- apply(res, 1, function(x) {quantile(x, probs = 0.975)})

# Save bootstrap upper and lower limits together with the observed specification curve
boot_data <- data.frame(xvar = 1:no_spec, obs = sort(specifications_full$mean), boot_lb, boot_ub)
boot_data
write.csv2(file = "bootspec.csv", boot_data)

sort(specifications$mean)

#boot_data <- data.frame(xvar = 1:no_spec, obs = sort(read.csv2(file = "specifications.csv")$mean), boot_lb, boot_ub)

options(max.print=500000)


#####################################Code to plot specification curves and the inferental test of the specification    

library(ggplot2)
library(gridExtra)
library(ggpubr)

plotdata_total <- boot_data
p_bootspec_ges <- ggplot(data = plotdata_total, aes(x = xvar, y = obs)) +
  geom_ribbon(aes(x =  xvar, ymin = boot_lb, ymax = boot_ub), fill = "gray", color = "black", lty = "dotted", alpha = 0.7, size = 0.25) +
  geom_line(col = "firebrick", size = 0.5) +
  geom_hline(yintercept = 0, linetype = 2, size = 0.25) +
  scale_x_continuous(name = "Specification Number") +
  scale_y_continuous(name = "Summary Effect") +
  ggtitle("Intelligence - Religiosity") +
  coord_cartesian(xlim = c(0.5, nrow(plotdata_total) + 0.5), expand = FALSE) +
  theme_bw() +
  theme(legend.position = "none")


###########################################################FIG 5##########################################
########################################################################################################
p <- arrangeGrob(p_bootspec_ges) 
p <- as_ggplot(p)
p
#ggsave("bootspec_plot.png", p, width = 16, height = 22, dpi = 600, units = "cm")


############################ Code to plot the p value distribution of meta-analytic specifications #
library(ggplot2)

breaks <- seq(from = 0, to = 1, by = 0.05)


specifications_full <- read.csv2('specifications.csv')
height <- as.numeric(prop.table(table(cut(specifications_full$p, breaks))))
plotdata <- data.frame(height, breaks = breaks[-21] + 0.025)
p_R <- ggplot(data = plotdata, aes(x = breaks, y = height)) +
  geom_bar(stat = "identity", width = 0.05, color="black", fill = "steelblue4") +
  geom_bar(aes(x = breaks, y = ifelse(breaks < 0.05, height, 0)), col = "black", fill = "firebrick", 
           stat = "identity", width = 0.05) +
  coord_cartesian(xlim = c(-0.01, 1.01), ylim = c(0, 0.15), expand = F) +
  theme_bw()  +  labs(y = "Proportion", x = "Specification p-values") +
  ggtitle("Histogram of the p Value Distribution") +
  theme(strip.text.x = element_text(face="bold"),
        axis.title.x = element_text(color = "white"),
        strip.background = element_rect(colour=NA, fill=NA),
        panel.background = element_rect(colour = "black"),
        plot.margin = margin(t = 5.5, r = 9.5, b = 5.5, l = 5.5, "pt"))


#################################################FIG 6#################################################
########################################################################################################
p <- gridExtra::arrangeGrob(p_R, layout_matrix = matrix(1:3, ncol = 3, byrow = T))
p <- ggpubr::as_ggplot(p)
p
ggsave("p_hist.png", p, width = 16, height = 8, dpi = 600, units = "cm")


##########formal test
library(metaSEM)
library(foreign)
library(stringr)
library(truncnorm)
library(semPlot)

###########################
## only use data that report correlations with education but no college samples
############################


data.edu

#note: "correlation" = Intelligence & religiosity
#note: college- sample already omitted
###################################################################################################
#intelligence -> education -> religiosity
####################################################################################################
#1#Pollet, Schnell (2017)
#intelligence-education
a<-data.edu$IntelligenceEducation[1]
#intelligence-religiosity
b<-data.edu$correlation[1]
#education-religiosity
c<-data.edu$ReligiosityEducation[1]

#define rows
Intelligenz<-c(1,a,b)
Education<-c(a,1,c)
Religiosity<-c(b,c,1)  

x<-data.frame(Intelligenz, Education, Religiosity)
Pollet<-as.matrix(x)
Pollet


#2#Furnham, Grover (2020)
a<-data.edu$IntelligenceEducation[2]
b<-data.edu$correlation[2]
c<-data.edu$ReligiosityEducation[2]
#define rows
Intelligenz<-c(1,a,b)
Education<-c(a,1,c)
Religiosity<-c(b,c,1)  

x<-data.frame(Intelligenz, Education, Religiosity)
Furnham<-as.matrix(x)
Furnham

#3#Leonard (2018)
a<-data.edu$IntelligenceEducation[3]
b<-data.edu$correlation[3]
c<-data.edu$ReligiosityEducation[3]
#define rows
Intelligenz<-c(1,a,b)
Education<-c(a,1,c)
Religiosity<-c(b,c,1)  

x<-data.frame(Intelligenz, Education, Religiosity)
Leonard<-as.matrix(x)
Leonard

#4#(1) Drewelies, Deeg, Huisman, Gerstorf  (2018)
a<-data.edu$IntelligenceEducation[4]
b<-data.edu$correlation[4]
c<-data.edu$ReligiosityEducation[4]
#define rows
Intelligenz<-c(1,a,b)
Education<-c(a,1,c)
Religiosity<-c(b,c,1)  

x<-data.frame(Intelligenz, Education, Religiosity)
Drewelies<-as.matrix(x)
Drewelies


#5#(1)Pennycook, Cheyne, Seli, Koehler, Fugelsang (2012)
a<-data.edu$IntelligenceEducation[5]
b<-data.edu$correlation[5]
c<-data.edu$ReligiosityEducation[5]
#define rows
Intelligenz<-c(1,a,b)
Education<-c(a,1,c)
Religiosity<-c(b,c,1)  

x<-data.frame(Intelligenz, Education, Religiosity)
Pennycook<-as.matrix(x)
Pennycook

#6#Saribay & Yilmaz (2017)
a<-data.edu$IntelligenceEducation[6]
b<-data.edu$correlation[6]
c<-data.edu$ReligiosityEducation[6]
#define rows
Intelligenz<-c(1,a,b)
Education<-c(a,1,c)
Religiosity<-c(b,c,1)  

x<-data.frame(Intelligenz, Education, Religiosity)
Saribay<-as.matrix(x)
Saribay

#7#Pennycook, Cheyne, Barr, Koehler, Fugelsang  (2014a)
a<-data.edu$IntelligenceEducation[7]
b<-data.edu$correlation[7]
c<-data.edu$ReligiosityEducation[7]
#define rows
Intelligenz<-c(1,a,b)
Education<-c(a,1,c)
Religiosity<-c(b,c,1)  

x<-data.frame(Intelligenz, Education, Religiosity)
Pennycook2014a<-as.matrix(x)
Pennycook2014a

#8#Ross (2015)
a<-data.edu$IntelligenceEducation[8]
b<-data.edu$correlation[8]
c<-data.edu$ReligiosityEducation[8]
#define rows
Intelligenz<-c(1,a,b)
Education<-c(a,1,c)
Religiosity<-c(b,c,1)  

x<-data.frame(Intelligenz, Education, Religiosity)
Ross<-as.matrix(x)
Ross

#9#Erlandsson, Nilsson, Tingkög, Västfjäll (2018)
a<-data.edu$IntelligenceEducation[9]
b<-data.edu$correlation[9]
c<-data.edu$ReligiosityEducation[9]
#define rows
Intelligenz<-c(1,a,b)
Education<-c(a,1,c)
Religiosity<-c(b,c,1)  

x<-data.frame(Intelligenz, Education, Religiosity)
Erlandsson<-as.matrix(x)
Erlandsson

#10#Ståhl, van Prooijen (2018)
a<-data.edu$IntelligenceEducation[10]
b<-data.edu$correlation[10]
c<-data.edu$ReligiosityEducation[10]
#define rows
Intelligenz<-c(1,a,b)
Education<-c(a,1,c)
Religiosity<-c(b,c,1)  

x<-data.frame(Intelligenz, Education, Religiosity)
Stahl<-as.matrix(x)
Stahl

#11#Betsch, Aßmann, Glöckner (2020)
a<-data.edu$IntelligenceEducation[11]
b<-data.edu$correlation[11]
c<-data.edu$ReligiosityEducation[11]
#define rows
Intelligenz<-c(1,a,b)
Education<-c(a,1,c)
Religiosity<-c(b,c,1)  

x<-data.frame(Intelligenz, Education, Religiosity)
Betsch<-as.matrix(x)
Betsch

#12#(2)Pennycook, Cheyne, Seli, Koehler, Fugelsang  (2012)
a<-data.edu$IntelligenceEducation[12]
b<-data.edu$correlation[12]
c<-data.edu$ReligiosityEducation[12]
#define rows
Intelligenz<-c(1,a,b)
Education<-c(a,1,c)
Religiosity<-c(b,c,1)  

x<-data.frame(Intelligenz, Education, Religiosity)
Pennycook2012<-as.matrix(x)
Pennycook2012

#13#Zuckerman, McPhetres (2016)
a<-data.edu$IntelligenceEducation[13]
b<-data.edu$correlation[13]
c<-data.edu$ReligiosityEducation[13]
#define rows
Intelligenz<-c(1,a,b)
Education<-c(a,1,c)
Religiosity<-c(b,c,1)  

x<-data.frame(Intelligenz, Education, Religiosity)
Zuckerman<-as.matrix(x)
Zuckerman

#14#(2)Blanchard-Fields et al. (2001)
a<-data.edu$IntelligenceEducation[14]
b<-data.edu$correlation[14]
c<-data.edu$ReligiosityEducation[14]
#define rows
Intelligenz<-c(1,a,b)
Education<-c(a,1,c)
Religiosity<-c(b,c,1)  

x<-data.frame(Intelligenz, Education, Religiosity)
Blanchard.Fields2<-as.matrix(x)
Blanchard.Fields2

#15#(1)Kanazawa (2010)
a<-data.edu$IntelligenceEducation[15]
b<-data.edu$correlation[15]
c<-data.edu$ReligiosityEducation[15]
#define rows
Intelligenz<-c(1,a,b)
Education<-c(a,1,c)
Religiosity<-c(b,c,1)  

x<-data.frame(Intelligenz, Education, Religiosity)
Kanazawa<-as.matrix(x)
Kanazawa

#16#(2) Drewelies, Deeg, Huisman, Gerstorf  (2018)
a<-data.edu$IntelligenceEducation[16]
b<-data.edu$correlation[16]
c<-data.edu$ReligiosityEducation[16]
#define rows
Intelligenz<-c(1,a,b)
Education<-c(a,1,c)
Religiosity<-c(b,c,1)  

x<-data.frame(Intelligenz, Education, Religiosity)
Drewelies2<-as.matrix(x)
Drewelies2

#17#Ritchie, Gow, Deary (2014)
a<-data.edu$IntelligenceEducation[17]
b<-data.edu$correlation[17]
c<-data.edu$ReligiosityEducation[17]
#define rows
Intelligenz<-c(1,a,b)
Education<-c(a,1,c)
Religiosity<-c(b,c,1)  

x<-data.frame(Intelligenz, Education, Religiosity)
Ritchie<-as.matrix(x)
Ritchie

#18#Lewis, Ritchie, Bates (2011)
a<-data.edu$IntelligenceEducation[18]
b<-data.edu$correlation[18]
c<-data.edu$ReligiosityEducation[18]
#define rows
Intelligenz<-c(1,a,b)
Education<-c(a,1,c)
Religiosity<-c(b,c,1)  

x<-data.frame(Intelligenz, Education, Religiosity)
Lewis<-as.matrix(x)
Lewis

#19#(2)Kanazawa (2010)
a<-data.edu$IntelligenceEducation[19]
b<-data.edu$correlation[19]
c<-data.edu$ReligiosityEducation[19]
#define rows
Intelligenz<-c(1,a,b)
Education<-c(a,1,c)
Religiosity<-c(b,c,1)  

x<-data.frame(Intelligenz, Education, Religiosity)
Kanazawa2<-as.matrix(x)
Kanazawa2

#20#Ganzach & Gotlibovski (2013)
a<-data.edu$IntelligenceEducation[20]
b<-data.edu$correlation[20]
c<-data.edu$ReligiosityEducation[20]
#define rows
Intelligenz<-c(1,a,b)
Education<-c(a,1,c)
Religiosity<-c(b,c,1)  

x<-data.frame(Intelligenz, Education, Religiosity)
Ganzach<-as.matrix(x)
Ganzach


#####################################################################################################
#stage 1
final<-list(Pollet, Furnham, Leonard, Drewelies, Pennycook, Saribay, Pennycook2014a,
            Ross, Erlandsson, Stahl, Betsch, Pennycook2012, Zuckerman, Blanchard.Fields2, Kanazawa, Drewelies2,
            Ritchie, Lewis, Kanazawa2, Ganzach)
final
is.pd(final)
final1<-lapply(final, function(x) { dimnames(x)[[1]] <- c("Intelligenz","Education","Religiosity"); x})

##med1<-tssem1(final, data.edu$N, method = "FEM")
med1<-tssem1(final1, data.edu$N, method = "REM",RE.type="Diag")
summary(med1)

##plot(med1)

coef(med1,"fixed")

#stage 2
####A-matrix
# Build matrix
A <- matrix(c(0                                    , 0                , 0, 
              "0.2*IntelligenceEducation",                 0                , 0, 
              "0.2*correlation",              "0.2*ReligiosityEducation",     0),
            ncol = 3, nrow=3, byrow=TRUE)


# Set column and row labels
dimnames(A)[[1]] <- dimnames(A)[[2]] <- c("intelligence", "education", "religiosity")

A
A <- as.mxMatrix(A)


####S-matrix
# Build matrix
S <- Diag(c(1,"0.1*ErrVarEdu", "0.1*ErrVarRel"))

# Set column and row labels
dimnames(S)[[1]] <- dimnames(S)[[2]] <- c("intelligence", "education", "religiosity")

S
S <- as.mxMatrix(S)


##model fitting
med2 <- tssem2(med1, 
               Amatrix = A, 
               Smatrix = S, 
               intervals.type = "LB", 
               diag.constraints = TRUE,
               mx.algebras=list(indirectEffect = mxAlgebra(IntelligenceEducation*ReligiosityEducation, 
                                                           name="indirectEffect")))


# Rerun
med2 <- rerun(med2)

labs<-summary(med2, digits=3)

#options(digits=3)
summary(med2)$coefficients
summary(med2)
####plotting the model


# Convert to semPlot
sem.plot1 <- meta2semPlot(med2)

# Create Labels (left to right, bottom to top)
labels <- c("intelligence", "education", "religiosity")

# Plot

semPaths(sem.plot1, 
         whatLabels = "est", 
         edge.color = "black", 
         layout="tree2", 
         rotation=2,
         nodeLabels = labels,
         residuals=F,sizeMan=12,
         edge.label.cex = 1)

est1<-sprintf("%.2f",round(labs$coefficients$Estimate,2))
est1
l1<-sprintf("%.2f",round(labs$coefficients$lbound,2))
l1
u1<-sprintf("%.2f",round(labs$coefficients$ubound,2))
u1

labs$coefficients$Estimate

labs

strings<-paste0(est1[1]," [",l1[1],", ",u1[1],"]")
strings1<-paste0(est1[2]," [",l1[2],", ",u1[2],"]")
strings2<-paste0(est1[3]," [",l1[3],", ",u1[3],"]")

coef(med1,"fixed")

#strings0<-paste0(est1[3]," [",l1[3],", ",u1[3],"]")


  
semPaths(sem.plot1, 
         whatLabels = "est", 
         edge.color = "black",
         layout="tree2", 
         rotation=2,
         nodeLabels = labels,
         residuals=F,sizeMan=12,
         edgeLabels=c(strings,strings2,strings1),
         nDigits=2,
         edge.label.cex = 1)
text(-0.5,1.25,"Panel A: intelligence and religiosity as mediated by education")
#         groups="intelligence and religiosity as mediated by education")

semPaths(sem.plot1, 
                 whatLabels = "est", 
                 edge.color = "black",
                 layout="tree2", 
                 rotation=2,
                 nodeLabels = labels,
                 residuals=F,sizeMan=12,
                 edgeLabels=c(strings,strings2,strings1),
                 nDigits=2,
                 edge.label.cex = 1)
panelA


###################################################################################################
#education -> intelligence -> religiosity
####################################################################################################
#1#Pollet, Schnell (2017)
a<-data.edu$IntelligenceEducation[1]
b<-data.edu$correlation[1]
c<-data.edu$ReligiosityEducation[1]
#define rows
Education<-c(1,a,c)
Intelligence<-c(a,1,b)
Religiosity<-c(c,b,1)  

x<-data.frame(Education, Intelligence, Religiosity)
Pollet<-as.matrix(x)
Pollet


#2#Furnham, Grover (2020)
a<-data.edu$IntelligenceEducation[2]
b<-data.edu$correlation[2]
c<-data.edu$ReligiosityEducation[2]
#define rows
Education<-c(1,a,c)
Intelligence<-c(a,1,b)
Religiosity<-c(c,b,1)  

x<-data.frame(Education, Intelligence, Religiosity)
Furnham<-as.matrix(x)
Furnham

#3#Leonard (2018)
a<-data.edu$IntelligenceEducation[3]
b<-data.edu$correlation[3]
c<-data.edu$ReligiosityEducation[3]
#define rows
Education<-c(1,a,c)
Intelligence<-c(a,1,b)
Religiosity<-c(c,b,1)  

x<-data.frame(Education, Intelligence, Religiosity)
Leonard<-as.matrix(x)
Leonard

#4#(1) Drewelies, Deeg, Huisman, Gerstorf  (2018)
a<-data.edu$IntelligenceEducation[4]
b<-data.edu$correlation[4]
c<-data.edu$ReligiosityEducation[4]
#define rows
Education<-c(1,a,c)
Intelligence<-c(a,1,b)
Religiosity<-c(c,b,1)  

x<-data.frame(Education, Intelligence, Religiosity)
Drewelies<-as.matrix(x)
Drewelies


#5#(1)Pennycook, Cheyne, Seli, Koehler, Fugelsang (2012)
a<-data.edu$IntelligenceEducation[5]
b<-data.edu$correlation[5]
c<-data.edu$ReligiosityEducation[5]
#define rows
Education<-c(1,a,c)
Intelligence<-c(a,1,b)
Religiosity<-c(c,b,1)  

x<-data.frame(Education, Intelligence, Religiosity)
Pennycook<-as.matrix(x)
Pennycook

#6#Saribay & Yilmaz (2017)
a<-data.edu$IntelligenceEducation[6]
b<-data.edu$correlation[6]
c<-data.edu$ReligiosityEducation[6]
#define rows
Education<-c(1,a,c)
Intelligence<-c(a,1,b)
Religiosity<-c(c,b,1)  

x<-data.frame(Education, Intelligence, Religiosity)
Saribay<-as.matrix(x)
Saribay

#7#Pennycook, Cheyne, Barr, Koehler, Fugelsang  (2014a)
a<-data.edu$IntelligenceEducation[7]
b<-data.edu$correlation[7]
c<-data.edu$ReligiosityEducation[7]
#define rows
Education<-c(1,a,c)
Intelligence<-c(a,1,b)
Religiosity<-c(c,b,1)  

x<-data.frame(Education, Intelligence, Religiosity)
Pennycook2014a<-as.matrix(x)
Pennycook2014a

#8#Ross (2015)
a<-data.edu$IntelligenceEducation[8]
b<-data.edu$correlation[8]
c<-data.edu$ReligiosityEducation[8]
#define rows
Education<-c(1,a,c)
Intelligence<-c(a,1,b)
Religiosity<-c(c,b,1)  

x<-data.frame(Education, Intelligence, Religiosity)
Ross<-as.matrix(x)
Ross

#9#Erlandsson, Nilsson, Tingkög, Västfjäll (2018)
a<-data.edu$IntelligenceEducation[9]
b<-data.edu$correlation[9]
c<-data.edu$ReligiosityEducation[9]
#define rows
Education<-c(1,a,c)
Intelligence<-c(a,1,b)
Religiosity<-c(c,b,1)  

x<-data.frame(Education, Intelligence, Religiosity)
Erlandsson<-as.matrix(x)
Erlandsson

#10#Ståhl, van Prooijen (2018)
a<-data.edu$IntelligenceEducation[10]
b<-data.edu$correlation[10]
c<-data.edu$ReligiosityEducation[10]
#define rows
Education<-c(1,a,c)
Intelligence<-c(a,1,b)
Religiosity<-c(c,b,1)  

x<-data.frame(Education, Intelligence, Religiosity)
Stahl<-as.matrix(x)
Stahl

#11#Betsch, Aßmann, Glöckner (2020)
a<-data.edu$IntelligenceEducation[11]
b<-data.edu$correlation[11]
c<-data.edu$ReligiosityEducation[11]
#define rows
Education<-c(1,a,c)
Intelligence<-c(a,1,b)
Religiosity<-c(c,b,1)  

x<-data.frame(Education, Intelligence, Religiosity)
Betsch<-as.matrix(x)
Betsch

#12#(2)Pennycook, Cheyne, Seli, Koehler, Fugelsang  (2012)
a<-data.edu$IntelligenceEducation[12]
b<-data.edu$correlation[12]
c<-data.edu$ReligiosityEducation[12]
#define rows
Education<-c(1,a,c)
Intelligence<-c(a,1,b)
Religiosity<-c(c,b,1)  

x<-data.frame(Education, Intelligence, Religiosity)
Pennycook2012<-as.matrix(x)
Pennycook2012

#13#Zuckerman, McPhetres (2016)
a<-data.edu$IntelligenceEducation[13]
b<-data.edu$correlation[13]
c<-data.edu$ReligiosityEducation[13]
#define rows
Education<-c(1,a,c)
Intelligence<-c(a,1,b)
Religiosity<-c(c,b,1)  

x<-data.frame(Education, Intelligence, Religiosity)
Zuckerman<-as.matrix(x)
Zuckerman

#14#(2)Blanchard-Fields et al. (2001)
a<-data.edu$IntelligenceEducation[14]
b<-data.edu$correlation[14]
c<-data.edu$ReligiosityEducation[14]
#define rows
Education<-c(1,a,c)
Intelligence<-c(a,1,b)
Religiosity<-c(c,b,1)  

x<-data.frame(Education, Intelligence, Religiosity)
Blanchard.Fields2<-as.matrix(x)
Blanchard.Fields2

#15#(1)Kanazawa (2010)
a<-data.edu$IntelligenceEducation[15]
b<-data.edu$correlation[15]
c<-data.edu$ReligiosityEducation[15]
#define rows
Education<-c(1,a,c)
Intelligence<-c(a,1,b)
Religiosity<-c(c,b,1)  

x<-data.frame(Education, Intelligence, Religiosity)
Kanazawa<-as.matrix(x)
Kanazawa

#16#(2) Drewelies, Deeg, Huisman, Gerstorf  (2018)
a<-data.edu$IntelligenceEducation[16]
b<-data.edu$correlation[16]
c<-data.edu$ReligiosityEducation[16]
#define rows
Education<-c(1,a,c)
Intelligence<-c(a,1,b)
Religiosity<-c(c,b,1)  

x<-data.frame(Education, Intelligence, Religiosity)
Drewelies2<-as.matrix(x)
Drewelies2

#17#Ritchie, Gow, Deary (2014)
a<-data.edu$IntelligenceEducation[17]
b<-data.edu$correlation[17]
c<-data.edu$ReligiosityEducation[17]
#define rows
Education<-c(1,a,c)
Intelligence<-c(a,1,b)
Religiosity<-c(c,b,1)  

x<-data.frame(Education, Intelligence, Religiosity)
Ritchie<-as.matrix(x)
Ritchie

#18#Lewis, Ritchie, Bates (2011)
a<-data.edu$IntelligenceEducation[18]
b<-data.edu$correlation[18]
c<-data.edu$ReligiosityEducation[18]
#define rows
Education<-c(1,a,c)
Intelligence<-c(a,1,b)
Religiosity<-c(c,b,1)  

x<-data.frame(Education, Intelligence, Religiosity)
Lewis<-as.matrix(x)
Lewis

#19#(2)Kanazawa (2010)
a<-data.edu$IntelligenceEducation[19]
b<-data.edu$correlation[19]
c<-data.edu$ReligiosityEducation[19]
#define rows
Education<-c(1,a,c)
Intelligence<-c(a,1,b)
Religiosity<-c(c,b,1)  

x<-data.frame(Education, Intelligence, Religiosity)
Kanazawa2<-as.matrix(x)
Kanazawa2

#20#Ganzach & Gotlibovski (2013)
a<-data.edu$IntelligenceEducation[20]
b<-data.edu$correlation[20]
c<-data.edu$ReligiosityEducation[20]
#define rows
Education<-c(1,a,c)
Intelligence<-c(a,1,b)
Religiosity<-c(c,b,1)  

x<-data.frame(Education, Intelligence, Religiosity)
Ganzach<-as.matrix(x)
Ganzach


#####################################################################################################
#stage 1
final<-list(Pollet, Furnham, Leonard, Drewelies, Pennycook, Saribay, Pennycook2014a,
            Ross, Erlandsson, Stahl, Betsch, Pennycook2012, Zuckerman, Blanchard.Fields2, Kanazawa, Drewelies2,
            Ritchie, Lewis, Kanazawa2, Ganzach)
final
is.pd(final)


final1<-lapply(final, function(x) { dimnames(x)[[1]] <- c("Education","Intelligence","Religiosity"); x})

##med1<-tssem1(final, data.edu$N, method = "FEM")
med1<-tssem1(final1, data.edu$N, method = "REM",RE.type="Diag")
summary(med1)


#stage 2
##A-matrix
# Build matrix
A <- matrix(c(                      0                     , 0            , 0, 
                                    "0.2*IntelligenceEducation",          0            , 0, 
                                    "0.2*ReligiosityEducation",     "0.2*correlation",        0),
            ncol = 3, nrow=3, byrow=TRUE)


# Set column and row labels
dimnames(A)[[1]] <- dimnames(A)[[2]] <- c( "education","intelligence", "religiosity")

A
A <- as.mxMatrix(A)


############S-matrix
# Build matrix
S <- Diag(c(1,"0.1*ErrVarInt", "0.1*ErrVarRel"))

# Set column and row labels
dimnames(S)[[1]] <- dimnames(S)[[2]] <- c("education", "intelligence", "religiosity")

S
S <- as.mxMatrix(S)


##model fitting
med2 <- tssem2(med1, 
               Amatrix = A, 
               Smatrix = S, 
               intervals.type = "LB", 
               diag.constraints = TRUE,
               mx.algebras=list(indirectEffect = mxAlgebra(IntelligenceEducation*correlation, 
                                                           name="indirectEffect")))

#help(mxAlgebra)

# Rerun
med2 <- rerun(med2)

summary(med2)

labs<-summary(med2, digits=3)


####plotting the model

# Convert to semPlot
sem.plot2 <- meta2semPlot(med2)

# Create Labels (left to right, bottom to top)
labels <- c("education", "intelligence", "religiosity")


# Plot

semPaths(sem.plot2, 
         whatLabels = "est", 
         edge.color = "black", 
         layout="tree2", 
         rotation=2,
         nodeLabels = labels,
         residuals=F,sizeMan=12,
         edge.label.cex = 1)

est2<-sprintf("%.2f",round(labs$coefficients$Estimate,2))
est2
l2<-sprintf("%.2f",round(labs$coefficients$lbound,2))
l2
u2<-sprintf("%.2f",round(labs$coefficients$ubound,2))
u2

labs$coefficients$Estimate

labs

strings.2<-paste0(est2[1]," [",l2[1],", ",u2[1],"]")
strings1.2<-paste0(est2[3]," [",l2[3],", ",u2[3],"]")
strings2.2<-paste0(est2[2]," [",l2[2],", ",u2[2],"]")

coef(med1,"fixed")

#strings0<-paste0(est1[3]," [",l1[3],", ",u1[3],"]")


semPaths(sem.plot2, 
         whatLabels = "est", 
         edge.color = "black",
         layout="tree2", 
         rotation=2,
         nodeLabels = labels,
         residuals=F,sizeMan=12,
         edgeLabels=c(strings.2,strings2.2,strings1.2),
         nDigits=2,
         edge.label.cex = 1)
text(-0.5,1.25,"Panel B: Intelligence and religiosity as mediated by education")
#         groups="intelligence and religiosity as mediated by education")


# Plot
semPaths(sem.plot2, 
         whatLabels = "est", 
         edge.color = "black", 
         layout="tree2", 
         rotation=2,
         nodeLabels = labels)
##########formal test
library(metaSEM)
library(foreign)
library(semPlot)

#note: "correlation" = Intelligence & religiosity
###################################################################################################
#intelligence -> analytic style -> religiosity
####################################################################################################
## only use data that report associations with cognitive style
##################
#1#Ross (2015)
#intelligence - analytic style
a<-data.cs$ASI[1]
#intelligence-religiosity
b<-data.cs$correlation[1]
#analytic style - religiosity
c<-data.cs$ASREL[1]

#define rows
Intelligenz<-c(1,a,b)
AnalyticStyle<-c(a,1,c)
Religiosity<-c(b,c,1)  

x<-data.frame(Intelligenz, AnalyticStyle, Religiosity)
Ross<-as.matrix(x)
Ross


#2#Zuckerman, McPhetres (2016)
a<-data.cs$ASI[2]
b<-data.cs$correlation[2]
c<-data.cs$ASREL[2]
#define rows
Intelligenz<-c(1,a,b)
AnalyticStyle<-c(a,1,c)
Religiosity<-c(b,c,1)  

x<-data.frame(Intelligenz, AnalyticStyle, Religiosity)
Zuckerman<-as.matrix(x)
Zuckerman


#3#(1) Strimaitis (2018)
a<-data.cs$ASI[3]
b<-data.cs$correlation[3]
c<-data.cs$ASREL[3]
#define rows
Intelligenz<-c(1,a,b)
AnalyticStyle<-c(a,1,c)
Religiosity<-c(b,c,1)  

x<-data.frame(Intelligenz, AnalyticStyle, Religiosity)
Strimaitis1<-as.matrix(x)
Strimaitis1


#4#(2) Strimaitis (2018)
a<-data.cs$ASI[4]
b<-data.cs$correlation[4]
c<-data.cs$ASREL[4]
#define rows
Intelligenz<-c(1,a,b)
AnalyticStyle<-c(a,1,c)
Religiosity<-c(b,c,1)  

x<-data.frame(Intelligenz, AnalyticStyle, Religiosity)
Strimaitis2<-as.matrix(x)
Strimaitis2


#5#Leonard (2018)
a<-data.cs$ASI[5]
b<-data.cs$correlation[5]
c<-data.cs$ASREL[5]
#define rows
Intelligenz<-c(1,a,b)
AnalyticStyle<-c(a,1,c)
Religiosity<-c(b,c,1)  

x<-data.frame(Intelligenz, AnalyticStyle, Religiosity)
Leonard<-as.matrix(x)
Leonard


#6#Shenav, Rand, Greene (2011)
a<-data.cs$ASI[6]
b<-data.cs$correlation[6]
c<-data.cs$ASREL[6]
#define rows
Intelligenz<-c(1,a,b)
AnalyticStyle<-c(a,1,c)
Religiosity<-c(b,c,1)  

x<-data.frame(Intelligenz, AnalyticStyle, Religiosity)
Shenav<-as.matrix(x)
Shenav


#7#(1)Pennycook, Cheyne, Seli, Koehler, Fugelsang (2012)
a<-data.cs$ASI[7]
b<-data.cs$correlation[7]
c<-data.cs$ASREL[7]
#define rows
Intelligenz<-c(1,a,b)
AnalyticStyle<-c(a,1,c)
Religiosity<-c(b,c,1)  

x<-data.frame(Intelligenz, AnalyticStyle, Religiosity)
Pennycook2012.1<-as.matrix(x)
Pennycook2012.1


#8#(2)Pennycook, Cheyne, Seli, Koehler, Fugelsang  (2012)
a<-data.cs$ASI[8]
b<-data.cs$correlation[8]
c<-data.cs$ASREL[8]
#define rows
Intelligenz<-c(1,a,b)
AnalyticStyle<-c(a,1,c)
Religiosity<-c(b,c,1)  

x<-data.frame(Intelligenz, AnalyticStyle, Religiosity)
Pennycook2012.2<-as.matrix(x)
Pennycook2012.2


#9#Razmyar & Reeve (2013)
a<-data.cs$ASI[9]
b<-data.cs$correlation[9]
c<-data.cs$ASREL[9]
#define rows
Intelligenz<-c(1,a,b)
AnalyticStyle<-c(a,1,c)
Religiosity<-c(b,c,1)  

x<-data.frame(Intelligenz, AnalyticStyle, Religiosity)
Razmyar<-as.matrix(x)
Razmyar


#10#Pennycook  Cheyne, Koehler, Fugelsang (2013)
a<-data.cs$ASI[10]
b<-data.cs$correlation[10]
c<-data.cs$ASREL[10]
#define rows
Intelligenz<-c(1,a,b)
AnalyticStyle<-c(a,1,c)
Religiosity<-c(b,c,1)  

x<-data.frame(Intelligenz, AnalyticStyle, Religiosity)
Pennycook2013<-as.matrix(x)
Pennycook2013


#11#Pennycook, Cheyne, Barr, Koehler, Fugelsang  (2014a)
a<-data.cs$ASI[11]
b<-data.cs$correlation[11]
c<-data.cs$ASREL[11]
#define rows
Intelligenz<-c(1,a,b)
AnalyticStyle<-c(a,1,c)
Religiosity<-c(b,c,1)  

x<-data.frame(Intelligenz, AnalyticStyle, Religiosity)
Pennycook2014a<-as.matrix(x)
Pennycook2014a


#12#Pennycook, Cheyne, Barr, Koehler, Fugelsang (2014b)
a<-data.cs$ASI[12]
b<-data.cs$correlation[12]
c<-data.cs$ASREL[12]
#define rows
Intelligenz<-c(1,a,b)
AnalyticStyle<-c(a,1,c)
Religiosity<-c(b,c,1)  

x<-data.frame(Intelligenz, AnalyticStyle, Religiosity)
Pennycook2014b<-as.matrix(x)
Pennycook2014b


#13#Pennycook, Ross, Koehler, Fugelsang (2016)
a<-data.cs$ASI[13]
b<-data.cs$correlation[13]
c<-data.cs$ASREL[13]
#define rows
Intelligenz<-c(1,a,b)
AnalyticStyle<-c(a,1,c)
Religiosity<-c(b,c,1)  

x<-data.frame(Intelligenz, AnalyticStyle, Religiosity)
Pennycook2016<-as.matrix(x)
Pennycook2016


#14#Saribay & Yilmaz (2017)
a<-data.cs$ASI[14]
b<-data.cs$correlation[14]
c<-data.cs$ASREL[14]
#define rows
Intelligenz<-c(1,a,b)
AnalyticStyle<-c(a,1,c)
Religiosity<-c(b,c,1)  

x<-data.frame(Intelligenz, AnalyticStyle, Religiosity)
Saribay<-as.matrix(x)
Saribay


#15#Hartman et al. (2017)
a<-data.cs$ASI[15]
b<-data.cs$correlation[15]
c<-data.cs$ASREL[15]
#define rows
Intelligenz<-c(1,a,b)
AnalyticStyle<-c(a,1,c)
Religiosity<-c(b,c,1)  

x<-data.frame(Intelligenz, AnalyticStyle, Religiosity)
Hartman<-as.matrix(x)
Hartman


#16#Erlandsson, Nilsson, Tingkög, Västfjäll (2018)
a<-data.cs$ASI[16]
b<-data.cs$correlation[16]
c<-data.cs$ASREL[16]
#define rows
Intelligenz<-c(1,a,b)
AnalyticStyle<-c(a,1,c)
Religiosity<-c(b,c,1)  

x<-data.frame(Intelligenz, AnalyticStyle, Religiosity)
Erlandsson<-as.matrix(x)
Erlandsson


#17#Ståhl, van Prooijen (2018)
a<-data.cs$ASI[17]
b<-data.cs$correlation[17]
c<-data.cs$ASREL[17]
#define rows
Intelligenz<-c(1,a,b)
AnalyticStyle<-c(a,1,c)
Religiosity<-c(b,c,1)  

x<-data.frame(Intelligenz, AnalyticStyle, Religiosity)
Stahl<-as.matrix(x)
Stahl


#18#Cavojová, Secara, Jurkovic, Srol (2019)
a<-data.cs$ASI[18]
b<-data.cs$correlation[18]
c<-data.cs$ASREL[18]
#define rows
Intelligenz<-c(1,a,b)
AnalyticStyle<-c(a,1,c)
Religiosity<-c(b,c,1)  

x<-data.frame(Intelligenz, AnalyticStyle, Religiosity)
Cavojova<-as.matrix(x)
Cavojova


#19#Nilsson, Erlandsson, Västtjfäll (2019)
a<-data.cs$ASI[19]
b<-data.cs$correlation[19]
c<-data.cs$ASREL[19]
#define rows
Intelligenz<-c(1,a,b)
AnalyticStyle<-c(a,1,c)
Religiosity<-c(b,c,1)  

x<-data.frame(Intelligenz, AnalyticStyle, Religiosity)
Nilsson<-as.matrix(x)
Nilsson


#20#(1) Patel, Baker, Scherer (2019)
a<-data.cs$ASI[20]
b<-data.cs$correlation[20]
c<-data.cs$ASREL[20]
#define rows
Intelligenz<-c(1,a,b)
AnalyticStyle<-c(a,1,c)
Religiosity<-c(b,c,1)  

x<-data.frame(Intelligenz, AnalyticStyle, Religiosity)
Patel1<-as.matrix(x)
Patel1


#21#(2) Patel, Baker, Scherer (2019)
a<-data.cs$ASI[21]
b<-data.cs$correlation[21]
c<-data.cs$ASREL[21]
#define rows
Intelligenz<-c(1,a,b)
AnalyticStyle<-c(a,1,c)
Religiosity<-c(b,c,1)  

x<-data.frame(Intelligenz, AnalyticStyle, Religiosity)
Patel2<-as.matrix(x)
Patel2


#####################################################################################################
#stage 1
final<-list(Ross, Zuckerman, Strimaitis1, Strimaitis2, Leonard, Shenav, Pennycook2012.1, Pennycook2012.2, Razmyar,
            Pennycook2013, Pennycook2014a, Pennycook2014b, Pennycook2016, Saribay, Hartman, Erlandsson, Stahl,
            Cavojova, Nilsson, Patel1, Patel2)
final
is.pd(final)

final1<-lapply(final, function(x) { dimnames(x)[[1]] <- c("Intelligenz","AnalyticStyle","Religiosity"); x})
##med1<-tssem1(final, data.cs$N, method = "FEM")
##summary(med1)

med1<-tssem1(final1, data.cs$N, method = "REM",RE.type="Diag")
summary(med1)


#stage 2
##A-matrix
# Build matrix
A <- matrix(c(0                     , 0            , 0, 
              "0.2*IntelligenceAS",       0            , 0, 
              "0.2*correlation",    "0.2*ReligiosityAS",        0),
            ncol = 3, nrow=3, byrow=TRUE)


# Set column and row labels
dimnames(A)[[1]] <- dimnames(A)[[2]] <- c("intelligence", "analytic style", "religiosity")

A
A <- as.mxMatrix(A)


############S-matrix
# Build matrix
S <- Diag(c(1,"0.1*ErrVarAS", "0.1*ErrVarRel"))

# Set column and row labels
dimnames(S)[[1]] <- dimnames(S)[[2]] <- c("intelligence", "analytic style", "religiosity")

S
S <- as.mxMatrix(S)


##model fitting
med2 <- tssem2(med1, 
               Amatrix = A, 
               Smatrix = S, 
               intervals.type = "LB", 
               diag.constraints = TRUE,
               mx.algebras=list(indirectEffect = mxAlgebra(IntelligenceAS*ReligiosityAS, 
                                                           name="indirectEffect")))


# Rerun
med2 <- rerun(med2)

summary(med2)

labs<-summary(med2, digits=3)


####plotting the model


# Convert to semPlot
sem.plot2 <- meta2semPlot(med2)

# Create Labels (left to right, bottom to top)
labels <- c("intelligence", "cognitive style", "religiosity")

# Plot
semPaths(sem.plot2, 
         whatLabels = "est", 
         edge.color = "black", 
         layout="tree2", 
         rotation=2,
         nodeLabels = labels)


est3<-sprintf("%.2f",round(labs$coefficients$Estimate,2))
est3
l3<-sprintf("%.2f",round(labs$coefficients$lbound,2))
l3
u3<-sprintf("%.2f",round(labs$coefficients$ubound,2))
u3

labs$coefficients$Estimate

labs

strings.3<-paste0(est3[1]," [",l3[1],", ",u3[1],"]")
strings1.3<-paste0(est3[2]," [",l3[2],", ",u3[2],"]")
strings2.3<-paste0(est3[3]," [",l3[3],", ",u3[3],"]")

coef(med1,"fixed")

#strings0<-paste0(est1[3]," [",l1[3],", ",u1[3],"]")


semPaths(sem.plot2, 
         whatLabels = "est", 
         edge.color = "black",
         layout="tree2", 
         rotation=2,
         nodeLabels = labels,
         residuals=F,sizeMan=12,
         edgeLabels=c(strings.3,strings2.3,strings1.3),
         nDigits=2,
         edge.label.cex = 1)
text(-0.5,1.25,"Panel C: intelligence and religiosity as mediated by cognitive style")
#         groups="intelligence and religiosity as mediated by education")


###################################################################################################
# analytic style -> intelligence -> religiosity
####################################################################################################
#1#Ross (2015)
#intelligence - analytic style
a<-data.cs$ASI[1]
#intelligence-religiosity
b<-data.cs$correlation[1]
#analytic style - religiosity
c<-data.cs$ASREL[1]

#define rows
AnalyticStyle<-c(1,a,c)
Intelligenz<-c(a,1,b)
Religiosity<-c(c,b,1)  

x<-data.frame(AnalyticStyle, Intelligenz, Religiosity)
Ross<-as.matrix(x)
Ross


#2#Zuckerman, McPhetres (2016)
a<-data.cs$ASI[2]
b<-data.cs$correlation[2]
c<-data.cs$ASREL[2]
#define rows
AnalyticStyle<-c(1,a,c)
Intelligenz<-c(a,1,b)
Religiosity<-c(c,b,1)  

x<-data.frame(AnalyticStyle, Intelligenz, Religiosity)
Zuckerman<-as.matrix(x)
Zuckerman


#3#(1) Strimaitis (2018)
a<-data.cs$ASI[3]
b<-data.cs$correlation[3]
c<-data.cs$ASREL[3]
#define rows
AnalyticStyle<-c(1,a,c)
Intelligenz<-c(a,1,b)
Religiosity<-c(c,b,1)  

x<-data.frame(AnalyticStyle, Intelligenz, Religiosity)
Strimaitis1<-as.matrix(x)
Strimaitis1


#4#(2) Strimaitis (2018)
a<-data.cs$ASI[4]
b<-data.cs$correlation[4]
c<-data.cs$ASREL[4]
#define rows
AnalyticStyle<-c(1,a,c)
Intelligenz<-c(a,1,b)
Religiosity<-c(c,b,1)  

x<-data.frame(AnalyticStyle, Intelligenz, Religiosity)
Strimaitis2<-as.matrix(x)
Strimaitis2


#5#Leonard (2018)
a<-data.cs$ASI[5]
b<-data.cs$correlation[5]
c<-data.cs$ASREL[5]
#define rows
AnalyticStyle<-c(1,a,c)
Intelligenz<-c(a,1,b)
Religiosity<-c(c,b,1)  

x<-data.frame(AnalyticStyle, Intelligenz, Religiosity)
Leonard<-as.matrix(x)
Leonard


#6#Shenav, Rand, Greene (2011)
a<-data.cs$ASI[6]
b<-data.cs$correlation[6]
c<-data.cs$ASREL[6]
#define rows
AnalyticStyle<-c(1,a,c)
Intelligenz<-c(a,1,b)
Religiosity<-c(c,b,1)  

x<-data.frame(AnalyticStyle, Intelligenz, Religiosity)
Shenav<-as.matrix(x)
Shenav


#7#(1)Pennycook, Cheyne, Seli, Koehler, Fugelsang (2012)
a<-data.cs$ASI[7]
b<-data.cs$correlation[7]
c<-data.cs$ASREL[7]
#define rows
AnalyticStyle<-c(1,a,c)
Intelligenz<-c(a,1,b)
Religiosity<-c(c,b,1)  

x<-data.frame(AnalyticStyle, Intelligenz, Religiosity)
Pennycook2012.1<-as.matrix(x)
Pennycook2012.1


#8#(2)Pennycook, Cheyne, Seli, Koehler, Fugelsang  (2012)
a<-data.cs$ASI[8]
b<-data.cs$correlation[8]
c<-data.cs$ASREL[8]
#define rows
AnalyticStyle<-c(1,a,c)
Intelligenz<-c(a,1,b)
Religiosity<-c(c,b,1)  

x<-data.frame(AnalyticStyle, Intelligenz, Religiosity)
Pennycook2012.2<-as.matrix(x)
Pennycook2012.2


#9#Razmyar & Reeve (2013)
a<-data.cs$ASI[9]
b<-data.cs$correlation[9]
c<-data.cs$ASREL[9]
#2define rows
AnalyticStyle<-c(1,a,c)
Intelligenz<-c(a,1,b)
Religiosity<-c(c,b,1)  

x<-data.frame(AnalyticStyle, Intelligenz, Religiosity)
Razmyar<-as.matrix(x)
Razmyar


#10#Pennycook  Cheyne, Koehler, Fugelsang (2013)
a<-data.cs$ASI[10]
b<-data.cs$correlation[10]
c<-data.cs$ASREL[10]
#define rows
AnalyticStyle<-c(1,a,c)
Intelligenz<-c(a,1,b)
Religiosity<-c(c,b,1)  

x<-data.frame(AnalyticStyle, Intelligenz, Religiosity)
Pennycook2013<-as.matrix(x)
Pennycook2013


#11#Pennycook, Cheyne, Barr, Koehler, Fugelsang  (2014a)
a<-data.cs$ASI[11]
b<-data.cs$correlation[11]
c<-data.cs$ASREL[11]
#define rows
AnalyticStyle<-c(1,a,c)
Intelligenz<-c(a,1,b)
Religiosity<-c(c,b,1)  

x<-data.frame(AnalyticStyle, Intelligenz, Religiosity)
Pennycook2014a<-as.matrix(x)
Pennycook2014a


#12#Pennycook, Cheyne, Barr, Koehler, Fugelsang (2014b)
a<-data.cs$ASI[12]
b<-data.cs$correlation[12]
c<-data.cs$ASREL[12]
#define rows
AnalyticStyle<-c(1,a,c)
Intelligenz<-c(a,1,b)
Religiosity<-c(c,b,1)  

x<-data.frame(AnalyticStyle, Intelligenz, Religiosity)
Pennycook2014b<-as.matrix(x)
Pennycook2014b


#13#Pennycook, Ross, Koehler, Fugelsang (2016)
a<-data.cs$ASI[13]
b<-data.cs$correlation[13]
c<-data.cs$ASREL[13]
#define rows
AnalyticStyle<-c(1,a,c)
Intelligenz<-c(a,1,b)
Religiosity<-c(c,b,1)  

x<-data.frame(AnalyticStyle, Intelligenz, Religiosity)
Pennycook2016<-as.matrix(x)
Pennycook2016


#14#Saribay & Yilmaz (2017)
a<-data.cs$ASI[14]
b<-data.cs$correlation[14]
c<-data.cs$ASREL[14]
#define rows
AnalyticStyle<-c(1,a,c)
Intelligenz<-c(a,1,b)
Religiosity<-c(c,b,1)  

x<-data.frame(AnalyticStyle, Intelligenz, Religiosity)
Saribay<-as.matrix(x)
Saribay


#15#Hartman et al. (2017)
a<-data.cs$ASI[15]
b<-data.cs$correlation[15]
c<-data.cs$ASREL[15]
#define rows
AnalyticStyle<-c(1,a,c)
Intelligenz<-c(a,1,b)
Religiosity<-c(c,b,1)  

x<-data.frame(AnalyticStyle, Intelligenz, Religiosity)
Hartman<-as.matrix(x)
Hartman


#16#Erlandsson, Nilsson, Tingkög, Västfjäll (2018)
a<-data.cs$ASI[16]
b<-data.cs$correlation[16]
c<-data.cs$ASREL[16]
#define rows
AnalyticStyle<-c(1,a,c)
Intelligenz<-c(a,1,b)
Religiosity<-c(c,b,1)  

x<-data.frame(AnalyticStyle, Intelligenz, Religiosity)
Erlandsson<-as.matrix(x)
Erlandsson


#17#Ståhl, van Prooijen (2018)
a<-data.cs$ASI[17]
b<-data.cs$correlation[17]
c<-data.cs$ASREL[17]
#define rows
AnalyticStyle<-c(1,a,c)
Intelligenz<-c(a,1,b)
Religiosity<-c(c,b,1)  

x<-data.frame(AnalyticStyle, Intelligenz, Religiosity)
Stahl<-as.matrix(x)
Stahl


#18#Cavojová, Secara, Jurkovic, Srol (2019)
a<-data.cs$ASI[18]
b<-data.cs$correlation[18]
c<-data.cs$ASREL[18]
#define rows
AnalyticStyle<-c(1,a,c)
Intelligenz<-c(a,1,b)
Religiosity<-c(c,b,1)  

x<-data.frame(AnalyticStyle, Intelligenz, Religiosity)
Cavojova<-as.matrix(x)
Cavojova


#19#Nilsson, Erlandsson, Västtjfäll (2019)
a<-data.cs$ASI[19]
b<-data.cs$correlation[19]
c<-data.cs$ASREL[19]
#define rows
AnalyticStyle<-c(1,a,c)
Intelligenz<-c(a,1,b)
Religiosity<-c(c,b,1)  

x<-data.frame(AnalyticStyle, Intelligenz, Religiosity)
Nilsson<-as.matrix(x)
Nilsson


#20#(1) Patel, Baker, Scherer (2019)
a<-data.cs$ASI[20]
b<-data.cs$correlation[20]
c<-data.cs$ASREL[20]
#define rows
AnalyticStyle<-c(1,a,c)
Intelligenz<-c(a,1,b)
Religiosity<-c(c,b,1)  

x<-data.frame(AnalyticStyle, Intelligenz, Religiosity)
Patel1<-as.matrix(x)
Patel1


#21#(2) Patel, Baker, Scherer (2019)
a<-data.cs$ASI[21]
b<-data.cs$correlation[21]
c<-data.cs$ASREL[21]
#define rows
AnalyticStyle<-c(1,a,c)
Intelligenz<-c(a,1,b)
Religiosity<-c(c,b,1)  

x<-data.frame(AnalyticStyle, Intelligenz, Religiosity)
Patel2<-as.matrix(x)
Patel2


#####################################################################################################
#stage 1
final<-list(Ross, Zuckerman, Strimaitis1, Strimaitis2, Leonard, Shenav, Pennycook2012.1, Pennycook2012.2, Razmyar,
            Pennycook2013, Pennycook2014a, Pennycook2014b, Pennycook2016, Saribay, Hartman, Erlandsson, Stahl,
            Cavojova, Nilsson, Patel1, Patel2)
final
is.pd(final)


final1<-lapply(final, function(x) { dimnames(x)[[1]] <- c("AnalyticStyle","Intelligenz","Religiosity"); x})
##med1<-tssem1(final, data.cs$N, method = "FEM")
##summary(med1)

med1<-tssem1(final1, data.cs$N, method = "REM",RE.type="Diag")
summary(med1)


#stage 2
##A-matrix
# Build matrix
A <- matrix(c(0                                 , 0            , 0, 
              "0.2*IntelligenceAS",               0            , 0, 
              "0.2*ReligiosityAS",    "0.2*correlation",        0),
            ncol = 3, nrow=3, byrow=TRUE)


# Set column and row labels
dimnames(A)[[1]] <- dimnames(A)[[2]] <- c("analytic style","intelligence", "religiosity")

A
A <- as.mxMatrix(A)


############S-matrix
# Build matrix
S <- Diag(c(1,"0.1*ErrVarInt", "0.1*ErrVarRel"))

# Set column and row labels
dimnames(S)[[1]] <- dimnames(S)[[2]] <- c("analytic style", "intelligence", "religiosity")

S
S <- as.mxMatrix(S)


##model fitting
med2 <- tssem2(med1, 
               Amatrix = A, 
               Smatrix = S, 
               intervals.type = "LB", 
               diag.constraints = TRUE,
               mx.algebras=list(indirectEffect = mxAlgebra(IntelligenceAS*correlation, 
                                                           name="indirectEffect")))


# Rerun
med2 <- rerun(med2)

summary(med2)

labs<-summary(med2, digits=3)


####plotting the model

# Convert to semPlot
sem.plot3 <- meta2semPlot(med2)

# Create Labels (left to right, bottom to top)
labels <- c("cognitive style", "intelligence", "religiosity")

# Plot
semPaths(sem.plot3, 
         whatLabels = "est", 
         edge.color = "black", 
         layout="tree2", 
         rotation=2,
         nodeLabels = labels)

est4<-sprintf("%.2f",round(labs$coefficients$Estimate,2))
est4
l4<-sprintf("%.2f",round(labs$coefficients$lbound,2))
l4
u4<-sprintf("%.2f",round(labs$coefficients$ubound,2))
u4

labs$coefficients$Estimate

labs

strings.4<-paste0(est4[1]," [",l4[1],", ",u4[1],"]")
strings1.4<-paste0(est4[3]," [",l4[3],", ",u4[3],"]")
strings2.4<-paste0(est4[2]," [",l4[2],", ",u4[2],"]")

coef(med1,"fixed")

#strings0<-paste0(est1[3]," [",l1[3],", ",u1[3],"]")


semPaths(sem.plot3, 
         whatLabels = "est", 
         edge.color = "black",
         layout="tree2", 
         rotation=2,
         nodeLabels = labels,
         residuals=F,sizeMan=12,
         edgeLabels=c(strings.4,strings2.4,strings1.4),
         nDigits=2,
         edge.label.cex = 1)
text(-0.5,1.25,"Panel D: cognitive style and religiosity as mediated by intelligence")
#         groups="intelligence and religiosity as mediated by education")
